# Supplementary material for: Proteomic Identification of Oxidized Proteins in Entamoeba histolytica by Resin-Assisted Capture: Insights into the Role of Arginase in Resistance to Oxidative Stress
Source: PLoS Negl Trop Dis. 2016 Jan 6;10(1):e0004340. doi: 10.1371/journal.pntd.0004340 (PMC4703340; doi:10.1371/journal.pntd.0004340)
Supplement: S1 Table — (XLSX) [file pntd.0004340.s001.xlsx]

## Sheet: Sheet1
	Combined report of proteins identified in three independent OXRAC analysis						control (-DTT)	sample (+DTT)
Accession	Description	ΣCoverage	Σ# Proteins	Σ# Unique Peptides	Σ# Peptides	Σ# PSMs	A2: Area	B2: Area	sample/control	# AAs	MW [kDa]	calc. pI
67477982	hypothetical protein [Entamoeba histolytica HM-1:IMSS]	59.59	3	118	121	598	925406505	2.35394e+09	2.54368	1653	184.954	5.12256
	Sequence	# PSMs	# Protein Groups	Protein Group Accessions	Modifications	MH+ [Da]	A2: Area	B2: Area	#VALUE!
	EALTATK	2	1	67477982		733.41	2.57351e+08	0	0
	AVDSIKK	2	1	67477982		760.457	2.08564e+07	0	0
	TADDMAR	2	1	67477982		779.335	4.37052e+07	0	0
	SIDEAIAK	5	1	67477982		846.458	5.46318e+08	1455465189	2.66413
	EGIIVEGR	6	1	67477982		872.484	522105544	1111436904	2.12876
	TNLSNLVK	4	1	67477982		888.516	246764266	497962384	2.01797
	KLAAEQEK	2	1	67477982		916.511	2.30199e+07	0	0
	EVDSNLDK	4	1	67477982		919.437	0	2.3687e+08	#DIV/0!
	LLIEEIAK	8	1	67477982		928.573	1379001432	1.99783e+09	1.44875
	ELNESVNK	4	1	67477982		932.471	1.82537e+08	650999912	3.56639
	TMIEDAKK	4	1	67477982		935.489	94977934	0	0
	QAQEDLIK	2	1	67477982		944.508	70975118	0	0
	ICGTNCIK	4	1	67477982	C2(Carbamidomethyl); C6(Carbamidomethyl)	965.453	2.02525e+08	854254128	4.21802
	VQESIAEAK	6	1	67477982		974.517	2.65692e+08	918555705	3.45722
	ASLVDKENK	8	1	67477982		1003.54	139727197	437910768	3.13404
	KTNLSNLVK	4	1	67477982		1016.61	1.10628e+08	175501868	1.58642
	KYQETLDK	4	1	67477982		1024.53	5.84182e+07	188304256	3.22338
	VKEDSEVTK	6	1	67477982		1034.54	93902050	254897458	2.7145
	EAQAAAVTAAR	8	1	67477982		1058.56	604162758	1787240288	2.95821
	NQIEDLISK	2	1	67477982		1059.57	205943656	0	0
	ELAEQMDTK	4	1	67477982	M6(Oxidation)	1080.49	1.6871e+07	7.14711e+07	4.23634
	QTAAEESKPK	6	1	67477982		1088.56	2.31698e+07	363893262	15.7055
	VQESIAEAKK	4	1	67477982		1102.61	5.86023e+07	158454562	2.7039
	KVQESIAEAK	4	1	67477982		1102.61	1.17658e+08	3.43941e+08	2.92322
	EGIENVDSEK	4	1	67477982		1119.52	338068605	0	0
	LYNKPEEVK	2	1	67477982		1119.61	40346600	0	0
	GGMETLAVANR	2	1	67477982	M3(Oxidation)	1134.56	122195192	0	0
	LSEEQIELAK	4	1	67477982		1159.62	227358529	3.5906e+08	1.57927
	TIAAAIGQFCK	2	1	67477982	C10(Carbamidomethyl)	1179.62	5.739e+08	0	0
	DKQAQEDLIK	11	1	67477982		1187.63	254327540	728576480	2.86472
	ATPDEMQVAVK	6	1	67477982		1188.59	703461154	1668716627	2.37215
	VAQSMKPMLGK	4	1	67477982		1189.64	164942493	6.59767e+07	0.399998
	ATPDEMQVAVK	4	1	67477982	M6(Oxidation)	1204.59	1.52881e+08	557113384	3.6441
	MNDNFDVEPK	2	1	67477982		1208.53	3.59468e+08	0	0
	TSEIKAEESSK	6	1	67477982		1208.6	100503599	225909224	2.24777
	TQADGEAVPSDK	4	1	67477982		1217.57	5.2372e+07	215555552	4.11585
	AGEAVFWNNPK	8	1	67477982		1232.61	642848159	1.35034e+09	2.10055
	TIAAAIGQFCK	4	1	67477982	C10(Nethylmaleimide)	1247.64	5.09946e+07	0	0
	LLQIVYGATFK	6	1	67477982		1252.73	66338273	638311652	9.62207
	QALEDGNMKEK	8	1	67477982		1262.61	8.7801e+07	367229442	4.18252
	TIAAAIGQFCK	2	1	67477982	C10(Nethylmaleimide+water)	1265.66	1.89813e+07	0	0
	EVDSNLDKLIK	2	1	67477982		1273.7	0	0	#DIV/0!
	IKDTKEEYEK	6	1	67477982		1282.65	6.37477e+07	1.83925e+08	2.8852
	EAAIQSYKEDR	8	1	67477982		1309.63	574098386	498347920	0.868053
	EGYQQLVDGCR	7	1	67477982	C10(Carbamidomethyl)	1324.59	2.65781e+08	7.70512e+08	2.89905
	TAFSEPENDAKK	10	1	67477982		1336.64	6.09189e+08	2133451441	3.50212
	EGIENVDSEKVK	12	1	67477982		1346.68	2.45976e+08	5.73025e+08	2.32959
	MRELAEQMDTK	8	1	67477982		1351.64	1.49196e+08	5.89261e+08	3.94957
	VAEALEEENEEK	6	1	67477982		1389.63	307021236	449760920	1.46492
	AEMQELADNIEK	4	1	67477982		1390.65	9.87726e+07	141776906	1.43539
	EGYQQLVDGCR	2	1	67477982	C10(Nethylmaleimide)	1392.62	90111370	0	0
	QAAVEMQDAVNNK	6	1	67477982		1417.68	175459167	506788462	2.88836
	EGQNVDDVLIPVK	4	1	67477982		1425.76	609158554	489188144	0.803056
	LVPAINDSNTFIK	6	1	67477982		1431.78	241623544	454988840	1.88305
	QAAVEMQDAVNNK	2	1	67477982	M6(Oxidation)	1433.67	1.2553e+07	0	0
	NEKNPEKEEEAK	8	1	67477982		1444.69	15578618	1.69249e+08	10.8642
	NSKPIVPKEEQVK	4	1	67477982		1495.85	1.17169e+08	849788304	7.25268
	DMIENADITPEEK	2	1	67477982		1504.68	1.75745e+07	0	0
	IDKLSEEQIELAK	10	1	67477982		1515.83	3.88126e+08	713519564	1.83837
	EPLLDAYADNIQR	4	1	67477982		1517.76	0	95915080	#DIV/0!
	RVAEALEEENEEK	3	1	67477982		1545.74	56403486	0	0
	IKEDFQTFVDNAK	16	1	67477982		1554.78	693756929	1.23746e+09	1.7837
	TQNKVDEDLELLR	14	1	67477982		1572.83	6.10605e+08	970745100	1.58981
	LYNKPEEVKSDEK	9	1	67477982		1578.8	100469610	240330056	2.39207
	AITEYIEAIDDALR	6	1	67477982		1592.82	2.37944e+07	9.07832e+07	3.81532
	EVDSNLDKLIKNPK	2	1	67477982		1612.89	25571926	0	0
	VAEALEEENEEKLK	10	1	67477982		1630.82	5.19898e+08	1210252808	2.32787
	IMEDEGKPIKETEK	6	1	67477982		1646.83	74135167	113646409	1.53296
	EKEGQNVDDVLIPVK	5	1	67477982		1682.9	459625352	681090036	1.48184
	ALNELDKQYEELMK	10	1	67477982		1723.87	4.90716e+08	893950130	1.82173
	LKEDVVDALVVEGITK	8	1	67477982		1727.98	0	5.97556e+08	#DIV/0!
	DFVSSTNENMQEIPK	8	1	67477982		1738.79	559144197	1217532764	2.17749
	DFVSSTNENMQEIPK	8	1	67477982	M10(Oxidation)	1754.79	7.35482e+07	1.81295e+08	2.46499
	QKEPLLDAYADNIQR	2	1	67477982		1773.92	0	0	#DIV/0!
	RVAEALEEENEEKLK	6	1	67477982		1786.92	1.51042e+08	451315654	2.98801
	IAENLSEDLAPSINDSK	6	1	67477982		1815.9	615627889	150004972	0.243662
	LLTDALDDPELDEETR	6	1	67477982		1844.88	180906512	229886640	1.27075
	LKEDVVDALVVEGITKK	6	1	67477982		1856.08	2.36671e+08	3.39125e+08	1.4329
	DLAEEDYEEYPDIQK	8	1	67477982		1856.81	2.73377e+08	547366405	2.00224
	AITEYIEAIDDALRECK	6	1	67477982	C16(Carbamidomethyl)	2009.99	3.74911e+07	3.249e+08	8.66607
	QQEALNAQTAAQNASIDEK	12	1	67477982		2029.99	134169662	3.76866e+08	2.80888
	QAAVEMQDAVNNKNTGALAK	4	1	67477982		2073.05	2.32694e+08	481838567	2.0707
	QSNEKIDKLSEEQIELAK	3	1	67477982		2102.1	138794924	0	0
	ELNESVNKMNDNFDVEPK	2	1	67477982	M9(Oxidation)	2137.97	1.16313e+07	0	0
	KQQEALNAQTAAQNASIDEK	8	1	67477982		2158.07	2.92437e+08	626543303	2.14249
	FNVKDEAHENMDGLSDQAK	6	1	67477982	M11(Oxidation)	2163.97	65402833	0	0
	TQADGEAVPSDKAEMQELADNIEK	6	1	67477982		2589.2	470692570	1.39405e+09	2.96171
	TQADGEAVPSDKAEMQELADNIEK	2	1	67477982	M15(Oxidation)	2605.2	4.48443e+07	0	0
	NKPPRPEMQMSIQSVAEQSDNIGQIAK	6	1	67477982		2996.5	8.64367e+07	0	0
	AILDDCKLAEK	1	1	67477982	C6(Carbamidomethyl)	1275.66	5.24033e+07	0	0
	FNVKDEAHENMDGLSDQAK	1	1	67477982		2147.97	6.70553e+07	0	0
	LVPAINDSNTFIKDSKDEK	3	1	67477982		2134.1	0	255211101	#DIV/0!
	EGYQQLVDGCR	3	1	67477982	C10(Nethylmaleimide+water)	1410.63	55131288	108709034	1.97182
	KIAENLSEDLAPSINDSK	1	1	67477982		1943.99	6.76956e+07	0	0
	KIKEDFQTFVDNAK	6	1	67477982		1682.87	237324153	463843626	1.95447
	AEMPAVCGDIAVHFR	1	1	67477982	C7(Carbamidomethyl)	1672.79	0	0	#DIV/0!
	SALEELEK	2	1	67477982		918.478	0	961035472	#DIV/0!
	CPEEDRK	2	1	67477982	C1(Carbamidomethyl)	933.407	0	60350933	#DIV/0!
	KKELEEAK	2	1	67477982		974.552	0	0	#DIV/0!
	GGMETLAVANR	4	1	67477982		1118.57	0	676470445	#DIV/0!
	TGLSVLENLDK	4	1	67477982		1188.65	0	2165211392	#DIV/0!
	DVENYENAIK	2	1	67477982		1194.57	0	56905776	#DIV/0!
	TAFSEPENDAK	2	1	67477982		1208.54	0	246616748	#DIV/0!
	NEELIKELLTMK	2	1	67477982		1460.8	0	2.91323e+07	#DIV/0!
	KLVPAINDSNTFIK	4	1	67477982		1559.88	0	133099475	#DIV/0!
	AITEYIEAIDDALRECK	4	1	67477982	C16(Nethylmaleimide+water)	2096.02	0	1.38231e+08	#DIV/0!
	FADIAGDLCSAGLQIAEDMR	2	1	67477982	C9(Carbamidomethyl)	2153	0	72552761	#DIV/0!
	ALDTNNDEDILDCEIACDSAK	2	1	67477982	C13(Carbamidomethyl); C17(Carbamidomethyl)	2382.02	0	5.22504e+07	#DIV/0!
	KQQEALNAQTAAQNASIDEKIK	4	1	67477982		2399.25	0	1.62927e+08	#DIV/0!
	EILDAAEEVFTGSSDLTQAANNLK	4	1	67477982		2536.25	0	347648006	#DIV/0!
	YSNELLDTVNAYLEDPDNEKLR	4	1	67477982		2611.26	0	485967814	#DIV/0!
	LLTDALDDPELDEETRNQIEDLISK	2	1	67477982		2885.42	0	560167874	#DIV/0!
	DVENYENAIKDMIENADITPEEKEALLK	2	1	67477982		3234.57	0	176277382	#DIV/0!
	VEMEEAKER	1	1	67477982		1120.53	0	221573926	#DIV/0!
	YQETLDKIMEDEGKPIKETEK	1	1	67477982		2524.25	0	0	#DIV/0!
	NLSTQLK	3	1	67477982		803.464	3.30747e+08	1.02873e+09	3.11033
	ALSEKER	4	1	67477982		832.453	7.72323e+06	25758521	3.3352
	VEMEEAK	2	1	67477982		835.389	6.25857e+07	0	0
	NLEEVKK	2	2	67477982;67481609		859.491	3.54853e+07	0	0
	LVDEDPQR	6	1	67477982		971.48	6.91659e+08	2.76315e+09	3.99496
	TMIEDAK	2	1	67477982		807.391	0	155114952	#DIV/0!
	VAQSMKPMLGK	4	1	67477982	M5(Oxidation); M8(Oxidation)	1221.64	1.65571e+07	0	0
	ALSEKERNEELIK	1	1	67477982		1558.85	4.31093e+07	0	0
	AILDDCK	2	1	67477982	C6(Carbamidomethyl)	834.404	0	2.06957e+08	#DIV/0!
	IMEDEGKPIK	1	1	67477982		1159.61	0	12152894	#DIV/0!
	ELEEAKK	4	2	67473092;67477982		846.456	3.67688e+06	46989481	12.7797
	AKEVDSNLDK	3	1	67477982		1118.57	12669394	61514990	4.8554
	NEELIK	1	2	67477982;449703285		745.41	0	0	#DIV/0!
	NSKPIVPK	2	1	67477982		882.541	60354112	267440459	4.43119
	LAKEPNER	3	1	67477982		956.516	2.00697e+07	98956590	4.93065
	SQEIVKK	1	1	67477982		831.493	0	2.08254e+08	#DIV/0!
	AQPICKDPR	1	1	67477982	C5(Carbamidomethyl)	1084.55	0	477143476	#DIV/0!
	IVCSVK	1	1	67477982	C3(Carbamidomethyl)	705.396	0	417571664	#DIV/0!
67483616	myosin heavy chain [Entamoeba histolytica HM-1:IMSS]	54.58	6	115	115	379	4.70056e+08	3.46307e+08	0.736737	2151	246.424	5.31299
	Sequence	# PSMs	# Protein Groups	Protein Group Accessions	Modifications	MH+ [Da]	A2: Area	B2: Area	#VALUE!
	LNTQITK	4	1	67483616		817.48	2.13606e+08	323960920	1.51663
	KLDELQK	4	1	67483616		873.505	1.32385e+08	292212178	2.20729
	AGLEIIER	4	1	67483616		900.516	414777440	3.16862e+08	0.763932
	KAEVEAQR	4	1	67483616		930.501	1.38758e+07	3.54849e+07	2.55732
	TIADYETK	2	1	67483616		940.463	136394838	0	0
	ALEDEIEK	2	1	67483616		946.477	0	0	#DIV/0!
	SLAAQVAATK	6	1	67483616		959.554	3.41585e+08	3.12356e+08	0.914432
	ELDDEITK	2	1	67483616		962.471	4.9177e+07	0	0
	LFVFIVNK	4	1	67483616		979.598	100759688	79312860	0.787149
	AQLEELMR	6	1	67483616		989.51	286106178	213028280	0.744578
	FLTVGSNHK	4	1	67483616		1002.54	1.7403e+08	1.07962e+08	0.620365
	MTNPHFIR	4	1	67483616		1015.52	115967643	0	0
	DKLVADNKK	2	1	67483616		1030.59	2.69018e+07	0	0
	TTAANAEAER	2	1	67483616		1033.49	9.43383e+07	0	0
	AVADAELLNK	8	1	67483616		1043.57	273630881	332842104	1.21639
	IQAELDEVK	2	1	67483616		1044.56	45943188	0	0
	DIQQVFIGK	2	1	67483616		1047.59	474680299	0	0
	NLDLAQQEK	3	1	67483616		1058.55	2.31848e+08	2.92929e+08	1.26346
	YFVDSTVLK	4	1	67483616		1071.57	460079670	293575871	0.638098
	DKLNAAIAEK	3	1	67483616		1072.6	5.82982e+07	0	0
	CNGVLEGIR	2	1	67483616	C1(Nethylmaleimide)	1085.54	2.25091e+07	0	0
	SLAAQVAATKK	4	1	67483616		1087.65	1.33954e+08	5.4963e+07	0.410314
	EASFNTQIGK	6	1	67483616		1094.55	2.19868e+08	0	0
	IEITENEMK	2	1	67483616		1106.54	61017113	0	0
	GADVSQYLQK	2	1	67483616		1108.56	301670782	0	0
	AVADAELLNKK	2	1	67483616		1171.67	9.77658e+07	0	0
	KLEGELKETK	2	1	67483616		1174.67	1.31414e+08	0	0
	MIYSEFLKR	2	1	67483616		1186.63	1.1898e+08	0	0
	ATADLQEANEK	8	1	67483616		1189.58	1.5253e+08	2.69836e+08	1.76906
	MIYSEFLKR	4	1	67483616	M1(Oxidation)	1202.63	4.89706e+07	0	0
	IKELDDEITK	2	1	67483616		1203.65	24137413	0	0
	VAEVGGANVSIAK	4	1	67483616		1214.68	3.47545e+08	357115133	1.02753
	VGILAEIEEVR	4	1	67483616		1227.7	1.71919e+08	0	0
	FGEGSQADYEK	2	1	67483616		1230.53	105549496	0	0
	ADVSATKDDIAK	4	1	67483616		1233.63	9.03829e+07	1.72326e+07	0.190663
	FIEIQFSNGGK	2	1	67483616		1239.64	27876058	0	0
	EAAENALASATAK	2	1	67483616		1246.63	421711776	0	0
	TVEEHDEVVAK	4	1	67483616		1255.62	59859764	0	0
	EQQVAVIVIQR	4	1	67483616		1282.75	156870832	1.04758e+08	0.6678
	DTLSQNLENEK	2	1	67483616		1290.62	46413999	0	0
	ATADLQEANEKK	2	1	67483616		1317.67	1.45283e+07	0	0
	KATADLQEANEK	2	1	67483616		1317.68	8.30633e+06	0	0
	GDQNNQLQATNK	2	1	67483616		1330.64	1.76037e+07	0	0
	KLEDNLKDTQK	4	1	67483616		1331.72	3237538	299614158	92.5438
	QKEEYESQIAK	8	1	67483616		1352.67	1.4035e+08	1.82421e+08	1.29975
	EEAEFNTTATLK	4	1	67483616		1353.66	1.74488e+08	0	0
	DGAELANPETFAK	4	1	67483616		1362.66	475408122	0	0
	NQSILITGESGAGK	4	1	67483616		1374.73	3.08501e+08	240500814	0.77958
	AAELFGVDAESLR	4	1	67483616		1377.7	2.01258e+08	0	0
	ISEMLGGLQACAR	2	1	67483616	C11(Carbamidomethyl)	1405.7	118847395	0	0
	VIQFLAMTAGQSK	4	1	67483616	M7(Oxidation)	1409.75	95413861	0	0
	GLKQDSEKEVQR	6	1	67483616		1416.75	8.48443e+07	124844820	1.47146
	ISEMLGGLQACAR	2	1	67483616	M4(Oxidation); C11(Carbamidomethyl)	1421.69	44262113	0	0
	DLTNELQQTQLK	2	1	67483616		1430.75	0	0	#DIV/0!
	FFPIYTPFIVSK	4	1	67483616		1458.81	2.88283e+08	348965252	1.2105
	INTLSAQKDDLQK	4	1	67483616		1473.79	92745547	6.48324e+07	0.699036
	MQEEKEAIGNDVK	4	1	67483616		1490.71	7.4118e+07	26486749	0.357359
	ALQEEKENVESSK	6	1	67483616		1490.74	1.26325e+08	128956988	1.02084
	IQEMQEQLDLEK	6	1	67483616		1503.73	259417499	2.33138e+08	0.898697
	AAELFGVDAESLRK	6	1	67483616		1505.8	3.06027e+08	250028630	0.817015
	IVGCIMSSYLLEK	4	1	67483616	C4(Carbamidomethyl)	1512.78	50136249	60697823	1.21066
	IQEMQEQLDLEK	2	1	67483616	M4(Oxidation)	1519.73	6.19406e+07	0	0
	DNQSAEEELNELR	6	1	67483616		1546.7	391207602	277262076	0.708734
	VGILAEIEEVREAK	2	1	67483616		1555.87	5.79068e+07	0	0
	LSAAELDKQELNLK	2	1	67483616		1571.87	1.0973e+08	0	0
	ITEGIAGSSGDDMGTGK	4	1	67483616		1595.73	1.67538e+08	0	0
	ITEGIAGSSGDDMGTGK	6	1	67483616	M13(Oxidation)	1611.72	147954602	125259500	0.846608
	LLEEEKDDLEQDR	6	1	67483616		1631.78	151044711	1.31001e+07	0.08673
	IQDLEDKISELESK	8	1	67483616		1646.85	295932046	208618944	0.704956
	FQINAPSSVAQEEEK	6	1	67483616		1676.82	228961448	67867419	0.296414
	TMNITDDEQNQIFK	2	1	67483616	M2(Oxidation)	1712.79	6.32842e+07	0	0
	NSENDAEIDSLKEEK	4	1	67483616		1720.78	110920439	90811815	0.818711
	EADLEEANENLDIEK	2	1	67483616		1731.79	6.99045e+07	0	0
	VVTETKDQYILDTER	2	1	67483616		1809.93	8.58053e+07	0	0
	HLSKEEAEFNTTATLK	2	1	67483616		1818.92	47170892	0	0
	DKLNAAIAEKDSIFTAK	2	1	67483616		1834.99	5.81674e+07	0	0
	IVAGMLHLGNVEYSQGR	4	1	67483616		1843.95	234815251	143137832	0.609576
	ARDEENTYKVENYEK	4	1	67483616		1887.88	3.55838e+07	0	0
	ALEMKGDQNNQLQATNK	8	1	67483616	M4(Oxidation)	1918.93	91799021	101152513	1.10189
	AKDLEAQLNEVQDNHEK	4	1	67483616		1980.96	1.89534e+08	83227274	0.439116
	AQDDLADKEDELATLDQK	2	1	67483616		2017.97	68922821	0	0
	TIAEMQESIDEKEDEITK	2	1	67483616		2108.99	38089282	0	0
	GVPAGETWVWYTNPNPRPK	4	1	67483616		2169.1	0	116328669	#DIV/0!
	EDRNYHIFYQLLAGATAQQK	4	1	67483616		2366.19	3.55867e+06	100746696	28.3102
	SPQELNVEYMDDAEEFKNTIK	4	1	67483616		2500.16	1.15785e+08	100172624	0.865162
	KQSDADLEELNKTVEEHDEVVAK	3	1	67483616		2626.29	170349849	84372292	0.495288
	SEMHLDRPESYK	1	1	67483616	M3(Oxidation)	1507.69	1.11196e+07	0	0
	ATASTLMR	3	1	67483616		850.443	1.42903e+08	202722276	1.4186
	SEMHLDRPESYK	1	1	67483616		1491.7	8.22012e+07	0	0
	IENLEEDKEELK	1	1	67483616		1488.74	0	0	#DIV/0!
	QSDADLEELNKTVEEHDEVVAK	1	1	67483616		2498.19	120390564	0	0
	TKADLEKK	2	1	67483616		932.54	0	4.15256e+07	#DIV/0!
	DAQIADLNK	2	1	67483616		987.514	0	0	#DIV/0!
	LTTEIQALK	4	1	67483616		1016.6	0	305117554	#DIV/0!
	YYFLGDKINR	2	1	67483616		1288.67	0	8.63327e+07	#DIV/0!
	TMNITDDEQNQIFK	2	1	67483616		1696.8	0	1.52819e+08	#DIV/0!
	NSENDAEIDSLKEEKK	2	1	67483616		1848.88	0	80256499	#DIV/0!
	YEAEIEELTTEAEDALK	2	1	67483616		1953.92	0	17966563	#DIV/0!
	AKYEAEIEELTTEAEDALK	2	1	67483616		2153.05	0	0	#DIV/0!
	IQAELDEVKFNLEDVTNQR	2	1	67483616		2261.15	0	95208481	#DIV/0!
	LKGEDLEDEITELNSQINTLNATVDKK	2	1	67483616		3030.57	0	1.84828e+08	#DIV/0!
	RREDVAPHVYAIADGAYR	1	1	67483616		2059.05	0	40728811	#DIV/0!
	ISELEEQVNELESRPVGTGNADENEIKIR	1	1	67483616		3268.63	0	8.58635e+07	#DIV/0!
	AQSDKELNSLKAELEALTK	1	1	67483616		2088.12	0	51382705	#DIV/0!
	IGELEAK	4	1	67483616		759.425	1.9536e+08	279182948	1.42907
	VNEVMGK	2	1	67483616		776.399	69886752	0	0
	DSSSLISR	2	1	67483616		864.443	1.94777e+08	0	0
	GLEEEVKK	2	1	67483616		931.511	5.70035e+07	0	0
	AQLEELMR	2	1	67483616	M7(Oxidation)	1005.51	4.9033e+07	0	0
	YYFLGDK	2	1	67483616		905.441	0	166869877	#DIV/0!
	KAIIQPK	2	1	67483616		797.527	2.44227e+07	0	0
	DQYILDTER	2	1	67483616		1152.55	61144158	0	0
	AIIQPK	2	1	67483616		669.429	1.09346e+08	1.87069e+08	1.71081
	ASDERDTLSQNLENEKLTTK	2	1	67483616		2292.14	5.31426e+07	1.9882e+07	0.374126
	NIQADLR	2	1	67483616		829.454	0	9.83433e+07	#DIV/0!
	VVYQAR	1	1	67483616		735.416	1.21259e+08	0	0
	LIYQNK	1	1	67483616		778.448	104502950	0	0
	DKTIAEMQESIDEKEDEITK	1	1	67483616		2352.12	1.43342e+07	0	0
	KLDDMTADNEKLK	2	1	67483616	M5(Oxidation)	1536.76	1.13994e+07	0	0
	AMLDPASK	1	1	67483616		832.423	0	230783216	#DIV/0!
	TQAELKK	1	1	67483616		817.477	2.82266e+06	0	0
	MGYPNR	1	1	67483616	M1(Oxidation)	753.336	61802444	0	0
449706614	clathrin heavy chain, putative [Entamoeba histolytica KU27]	48.91	8	99	99	491	2.27919e+09	7.71349e+08	0.338431	1703	192.721	5.2876
	Sequence	# PSMs	# Protein Groups	Protein Group Accessions	Modifications	MH+ [Da]	A2: Area	B2: Area	#VALUE!
	NNEIVGK	2	1	449706614		773.418	1.80069e+08	0	0
	VYVDQGK	2	1	449706614		808.423	8.1545e+07	0	0
	VIDLLQK	4	1	449706614		828.521	2.39327e+08	104818044	0.437971
	LGLIEVIK	6	1	449706614		884.583	1.08536e+09	434327508	0.40017
	SAIELCK	2	1	449706614	C6(Nethylmaleimide)	888.452	5.49935e+07	0	0
	DAIISLMK	4	1	449706614		890.503	4.61639e+08	0	0
	INPMNTPK	2	1	449706614		914.478	348179436	0	0
	LLIQTSIK	4	1	449706614		915.588	7.07643e+08	261896878	0.370098
	INPMNTPK	2	1	449706614	M4(Oxidation)	930.472	0	0	#DIV/0!
	LALMIYSK	3	1	449706614		938.539	2.72868e+08	0	0
	ELLVNVPR	6	1	449706614		939.564	1744091424	600237207	0.344155
	LALMIYSK	4	1	449706614	M4(Oxidation)	954.536	8.2086e+07	0	0
	IQLFSIEK	6	1	449706614		977.568	1455392200	498382842	0.342439
	DYAGAVEAAK	2	1	449706614		994.486	9.41672e+07	0	0
	EDLDLWNK	4	1	449706614		1032.5	3.26889e+08	0	0
	SGQFQELAR	4	1	449706614		1035.52	1.16556e+09	0	0
	LCEQAGLFK	6	1	449706614	C2(Carbamidomethyl)	1065.54	2.41937e+08	0	0
	AYAASLIQQK	8	1	449706614		1092.61	1478329540	661146640	0.447225
	YETILLVSR	2	1	449706614		1093.63	3.23249e+08	0	0
	LGEAQLDELK	4	1	449706614		1115.6	5.22632e+08	1.28017e+08	0.244947
	KLEQAEKDR	2	1	449706614		1116.6	7.17872e+07	0	0
	VKDAIISLMK	3	1	449706614		1117.67	66842877	0	0
	NDEIENFLK	4	1	449706614		1121.55	7.64074e+08	0	0
	VLTEENEHR	2	1	449706614		1126.55	1.56213e+07	0	0
	EVTFACIDAK	2	1	449706614	C6(Carbamidomethyl)	1153.56	4.38227e+08	0	0
	WVAILALLQK	2	1	449706614		1154.73	1.52594e+07	0	0
	VHEDVEFRK	2	1	449706614		1158.59	1.6558e+08	0	0
	FNALLNAGQIR	8	1	449706614		1216.68	2747061314	8.12823e+08	0.295888
	LCEQAGLFKR	2	1	449706614	C2(Carbamidomethyl)	1221.64	308474070	0	0
	LKDYAGAVEAAK	6	1	449706614		1235.67	1.29275e+09	5.66314e+08	0.438069
	EVTFACIDAK	2	1	449706614	C6(Nethylmaleimide+water)	1239.59	4.91284e+07	0	0
	VYVDQGKDAEK	2	1	449706614		1251.63	8.10048e+07	0	0
	VNEMLIAVAHR	8	1	449706614		1252.69	555468824	0	0
	VLTEENEHRK	8	1	449706614		1254.64	2.0333e+08	1.11319e+08	0.54748
	AGDLVKPYDQR	10	1	449706614		1261.65	1.09759e+09	168145949	0.153196
	CDHTQVISIAR	2	1	449706614	C1(Carbamidomethyl)	1299.65	1.68367e+08	0	0
	VVQENDVYDPK	8	1	449706614		1305.64	1194374458	4.90608e+08	0.410765
	CYNEELYGAAK	4	1	449706614	C1(Carbamidomethyl)	1317.58	77386872	0	0
	DPYLSYICYK	2	1	449706614	C8(Carbamidomethyl)	1321.61	17143197	0	0
	ILYTSLNNYIK	2	1	449706614		1341.74	1.38586e+09	0	0
	LGEAQLDELKVK	8	1	449706614		1342.76	668922859	2.38108e+08	0.355957
	LGLIEVIKGDPAK	8	1	449706614		1352.82	903976604	3.31159e+08	0.366336
	LPAVEAWIVNDK	4	1	449706614		1354.74	42289993	0	0
	LKDYAGAVEAAKK	4	1	449706614		1363.76	51687104	0	0
	CDHTQVISIAR	10	1	449706614	C1(Nethylmaleimide)	1367.67	3.82178e+08	0	0
	CYNEELYGAAK	4	1	449706614	C1(Nethylmaleimide)	1385.6	331754264	0	0
	VVQSLAEMGQSDK	6	1	449706614		1391.68	398548048	1.9375e+08	0.486139
	LIILLPWLEQR	2	1	449706614		1393.86	1.03506e+08	0	0
	LKVHEDVEFRK	6	1	449706614		1399.78	129359688	0	0
	LMDQTMPFMCK	2	1	449706614	C10(Carbamidomethyl)	1401.61	83164701	0	0
	CYNEELYGAAK	2	1	449706614	C1(Nethylmaleimide+water)	1403.62	32779781	0	0
	VVQSLAEMGQSDK	4	1	449706614	M8(Oxidation)	1407.67	158686722	0	0
	NLDDELIDVTNR	8	1	449706614		1416.7	507481380	158993788	0.3133
	HSELAASQIIGYK	10	1	449706614		1416.75	603574009	1.10524e+08	0.183115
	TANCANLTSIAER	6	1	449706614	C4(Carbamidomethyl)	1420.69	7.65652e+08	283028704	0.369657
	AESYYLAEKPEK	8	1	449706614		1427.71	6.17744e+08	250838540	0.406056
	SEGFDDDAMEIAK	2	1	449706614	M9(Oxidation)	1443.6	74950420	0	0
	SCAADFAIMHPTK	6	1	449706614	C2(Carbamidomethyl)	1448.67	4.0723e+08	0	0
	VIPTVNMNQQWK	6	1	449706614		1457.76	663738091	232104428	0.349693
	SCAADFAIMHPTK	2	1	449706614	C2(Carbamidomethyl); M9(Oxidation)	1464.66	9.78882e+07	0	0
	KLGEAQLDELKVK	2	1	449706614		1470.86	121982296	0	0
	VIPTVNMNQQWK	4	1	449706614	M7(Oxidation)	1473.76	2.22517e+08	0	0
	ALQIFEQFDDIR	2	1	449706614		1494.76	3.13059e+07	0	0
	IAAYLYSSSDDYK	4	1	449706614		1495.71	207776308	119651646	0.575868
	CNLPGADDIFVER	2	1	449706614	C1(Carbamidomethyl)	1505.71	1.54338e+07	0	0
	TANCANLTSIAER	6	1	449706614	C4(Nethylmaleimide+water)	1506.73	7.22106e+07	0	0
	EAALIAANSPGELIR	8	1	449706614		1524.84	2346423182	840077632	0.358025
	IADQIPFIIVCDK	2	1	449706614	C11(Carbamidomethyl)	1531.82	3.48346e+08	0	0
	IFHNNKINSPDSR	2	1	449706614		1541.78	30574243	0	0
	KNLDDELIDVTNR	2	1	449706614		1544.8	2.83047e+07	0	0
	SEGFDDDAMEIAKK	6	1	449706614		1555.7	2.64288e+08	0	0
	CNLPGADDIFVER	8	1	449706614	C1(Nethylmaleimide)	1573.73	2.15105e+08	0	0
	CNLPGADDIFVER	4	1	449706614	C1(Nethylmaleimide+water)	1591.74	1.95464e+07	0	0
	IADQIPFIIVCDK	6	1	449706614	C11(Nethylmaleimide)	1599.85	1.00884e+08	0	0
	IADQIPFIIVCDK	4	1	449706614	C11(Nethylmaleimide+water)	1617.86	3.07133e+07	0	0
	LSEGSPDVSLHTALAK	6	1	449706614		1624.86	1547192768	5.65578e+08	0.365551
	VADITLQTPLVFWK	6	1	449706614		1630.92	1.00778e+08	108901202	1.08061
	ALQIFEQFDDIRR	5	1	449706614		1650.86	209070596	4.92939e+08	2.35776
	VTDLLNFFVEQDKK	12	1	449706614		1695.9	472665824	1.91001e+08	0.404092
	FDGASQASVMFAFAQK	2	1	449706614		1704.81	2.37863e+07	0	0
	FLNNDMYYDSLIVGK	6	1	449706614		1791.87	2.59523e+08	0	0
	FLNNDMYYDSLIVGK	10	1	449706614	M6(Oxidation)	1807.86	1.56106e+08	22988815	0.147264
	IDPTEKWVAILALLQK	4	1	449706614		1838.08	1.42785e+07	7.81841e+07	5.47566
	KLEPEQAILVLQDLLR	6	1	449706614		1878.11	4.4456e+06	1.10961e+08	24.9598
	NASQIIDGYAASFYNYK	6	1	449706614		1924.91	2.17558e+08	204931174	0.94196
	FDLQEEAMDVLLQHIK	4	1	449706614		1928.98	1.62654e+07	6.46224e+07	3.97298
	FDLQEEAMDVLLQHIK	2	1	449706614	M8(Oxidation)	1944.98	1.32e+07	0	0
	VLAHASAIPPELIIESFR	14	1	449706614		1963.1	658225599	257705963	0.391516
	YCEDRDPYLSYICYK	2	1	449706614	C2(Carbamidomethyl); C13(Carbamidomethyl)	2044.88	125208241	0	0
	HSELAASQIIGYKIDPTEK	2	1	449706614		2100.11	1.50292e+07	0	0
	LPAVEAWIVNDKIECSEK	4	1	449706614	C15(Carbamidomethyl)	2101.06	2.03223e+08	0	0
	LGEAQLDELKVKDAIISLMK	2	1	449706614		2214.25	5.31226e+06	0	0
	VVQSLAEMGQSDKIVAYCER	2	1	449706614	C18(Carbamidomethyl)	2283.12	127782816	0	0
	VVQSLAEMGQSDKIVAYCER	2	1	449706614	M8(Oxidation); C18(Carbamidomethyl)	2299.11	2.84786e+07	0	0
	AIETMISYPDDCFDHQLMK	2	1	449706614	C12(Carbamidomethyl)	2314.02	64711507	0	0
	VVQSLAEMGQSDKIVAYCER	2	1	449706614	C18(Nethylmaleimide+water)	2369.15	1.98766e+07	0	0
	AIETMISYPDDCFDHQLMK	3	1	449706614	C12(Nethylmaleimide)	2382.05	2.5677e+07	0	0
	AGFSPDYLQILQQILPASGEAAK	8	1	449706614		2417.27	9.34795e+06	113573295	12.1495
	KLGEAQLDELK	1	1	449706614		1243.69	20083733	0	0
	AESYYLAEKPEKVNEMLIAVAHR	1	1	449706614		2661.37	3.137e+07	0	0
	SEGFDDDAMEIAK	2	1	449706614		1427.6	0	85063264	#DIV/0!
	SVVEQVIHTALPECTDPNQILK	2	1	449706614	C14(Nethylmaleimide)	2559.32	0	44574886	#DIV/0!
	INSPDSR	2	1	449706614		788.392	103152726	0	0
	AKDFADK	2	1	449706614		794.404	38985957	0	0
	KLEQAEK	2	1	449706614		845.471	5.03917e+06	0	0
	FIEAYVK	2	1	449706614		869.478	933989730	0	0
	GNLQIIIK	4	1	449706614		898.574	183500520	2.51535e+07	0.137076
	IVAYCER	2	1	449706614	C5(Carbamidomethyl)	910.448	2.31643e+08	0	0
	YIEACAR	4	1	449706614	C5(Nethylmaleimide)	950.441	96803394	0	0
	FIEAYVKK	4	1	449706614		997.575	274614971	0	0
	YIEACAR	2	1	449706614	C5(Nethylmaleimide+water)	968.454	1.4111e+08	0	0
	KNLDDELIDVTNRHNLFK	1	1	449706614		2184.14	30388265	0	0
	LASCLLK	5	1	449706614	C4(Nethylmaleimide+water)	890.503	93968320	0	0
	KLNDYDPK	1	1	449706614		992.509	3.3754e+08	0	0
	IFHNNK	1	1	449706614		772.411	0	60653871	#DIV/0!
	LYDYLK	5	1	449706614		814.435	7.81654e+08	304547029	0.389619
	VMDYIR	2	1	449706614		796.404	645589416	0	0
	LASCLLK	2	1	449706614	C4(Carbamidomethyl)	804.466	4.16422e+08	0	0
	IDMIYK	2	1	449706614		782.413	6.52251e+08	0	0
	KINPMNTPK	1	1	449706614	M5(Oxidation)	1058.57	73218920	0	0
	NVGLGCK	1	1	449706614	C6(Nethylmaleimide+water)	833.421	3.28602e+07	0	0
183230217	pyruvate:ferredoxin oxidoreductase [Entamoeba histolytica HM-1:IMSS]	70.83	3	17	95	1792	1.88182e+10	3.51752e+10	1.86921	1162	127.554	6.78564
	Sequence	# PSMs	# Protein Groups	Protein Group Accessions	Modifications	MH+ [Da]	A2: Area	B2: Area	#VALUE!
	EAIAEGK	4	1	183230217		717.377	1.03378e+09	4993449584	4.83026
	VGELTGR	10	2	929587;183230217		731.408	4934801373	14751526714	2.98928
	AQQAGYK	6	2	929587;183230217		765.389	1.14691e+08	4.16425e+08	3.63085
	AVFDNLK	12	2	929587;183230217		806.44	1965774692	3536969099	1.79927
	SNADYLK	8	2	929587;183230217		810.399	1.40318e+09	4648283779	3.31269
	VPEIVQK	10	2	929587;183230217		812.488	4.35417e+09	1.02448e+10	2.35287
	FGQKPIK	6	2	929587;183230217		817.495	2322561783	7552460916	3.25178
	FASSGCK	6	2	929587;183230217	C6(Nethylmaleimide+water)	842.37	2.67002e+08	739271940	2.76878
	TSHEIQK	8	2	929587;183230217		842.436	2.14011e+08	4.32982e+09	20.2318
	GNELPVSK	10	2	929587;183230217		843.458	6970167916	32902602320	4.72049
	ATNLGAVVK	10	2	929587;183230217		872.521	7987739060	20740253176	2.59651
	EFTPAMAK	10	2	929587;183230217		894.44	6.68377e+09	20608399544	3.08335
	EFTPAMAK	12	2	929587;183230217	M6(Oxidation)	910.434	5.8428e+08	1575087488	2.69578
	IPTWEASK	6	2	929587;183230217		931.491	1.82856e+08	0	0
	MNHDAIDK	8	2	929587;183230217		943.431	7.57954e+08	3580706192	4.72417
	ALDGLVEVK	22	2	929587;183230217		943.547	7854084334	15196201390	1.93482
	MNHDAIDK	7	2	929587;183230217	M1(Oxidation)	959.427	1.31891e+08	995226576	7.5458
	FYTIDAIK	29	2	929587;183230217		970.527	1.56095e+10	38103414192	2.44104
	GDLEAFLAR	12	2	929587;183230217		991.52	3443620702	4165202995	1.20954
	HFLEQLPK	20	1	183230217		1011.56	4.46386e+09	3434433815	0.769387
	SGGVTVSHLR	18	2	929587;183230217		1012.56	7881399274	18637775376	2.36478
	LANVIPFEK	22	2	929587;183230217		1030.6	1.87407e+10	34519498052	1.84195
	LYLEQICK	14	1	183230217	C7(Carbamidomethyl)	1066.56	4.35544e+09	5652945935	1.2979
	SKATNLGAVVK	16	2	929587;183230217		1087.65	1060911920	2288290208	2.15691
	LITQLYGER	20	1	183230217		1092.61	20530054255	29238926476	1.4242
	TLLEEWIAK	14	2	929587;183230217		1102.62	7.54204e+09	1.14375e+10	1.5165
	GLNPIHPSQR	24	2	929587;183230217		1118.61	10483425228	2.44493e+10	2.33219
	LYLEQICK	8	1	183230217	C7(Nethylmaleimide)	1134.59	2.69745e+09	2863814798	1.06167
	LYLEQICK	17	1	183230217	C7(Nethylmaleimide+water)	1152.6	760532352	573993704	0.754726
	APAEFVQIDGK	30	2	929587;183230217		1174.61	17183909684	26454792808	1.53951
	RLYLEQICK	11	1	183230217	C8(Carbamidomethyl)	1222.66	2058348596	3836592052	1.86392
	TLLEEWIAKK	22	2	929587;183230217		1230.71	946168968	1.56107e+09	1.64988
	SLVDMKYVDR	6	2	929587;183230217	M5(Oxidation)	1241.62	305995088	8.20011e+08	2.67982
	IHQLTYDQIK	14	2	929587;183230217		1258.68	3.17866e+09	10191671704	3.20628
	YMDKVGELTGR	16	2	929587;183230217		1268.63	1.49826e+09	4742323762	3.16521
	RGLNPIHPSQR	8	2	929587;183230217		1274.71	108822300	4.36439e+08	4.01057
	YMDKVGELTGR	12	2	929587;183230217	M2(Oxidation)	1284.63	4.45075e+08	745136532	1.67418
	RLYLEQICK	5	1	183230217	C8(Nethylmaleimide)	1290.69	1325713800	0	0
	RLYLEQICK	7	1	183230217	C8(Nethylmaleimide+water)	1308.7	303667665	2.7673e+08	0.911293
	NWEFAMTLSPK	6	2	929587;183230217	M6(Oxidation)	1339.64	7.77418e+08	877494780	1.12873
	CFYLTPEESAK	8	2	929587;183230217	C1(Carbamidomethyl)	1344.61	2328781106	2983291776	1.28105
	INMIMQTVFFK	14	2	929587;183230217		1371.72	1063726050	9.50453e+09	8.93513
	FAADGFMPMGTTK	10	2	929587;183230217		1373.62	2218420032	15576976365	7.02165
	IYAAVKPLLAAEK	24	2	929587;183230217		1386.83	9945562490	11036187308	1.10966
	INMIMQTVFFK	20	2	929587;183230217	M5(Oxidation)	1387.71	1.8678e+09	4463713698	2.38982
	FAADGFMPMGTTK	28	2	929587;183230217	M9(Oxidation)	1389.62	2.2194e+09	4.57772e+09	2.06259
	INMIMQTVFFK	6	2	929587;183230217	M3(Oxidation); M5(Oxidation)	1403.71	224624992	0	0
	AVFDNLKNEEPK	41	2	929587;183230217		1403.72	9.44572e+09	1.42062e+10	1.50398
	IFEYYGAADAER	32	2	929587;183230217		1404.64	16845840512	26418197296	1.56823
	FAADGFMPMGTTK	12	2	929587;183230217	M7(Oxidation); M9(Oxidation)	1405.62	988635499	1385045148	1.40097
	CFYLTPEESAK	22	2	929587;183230217	C1(Nethylmaleimide)	1412.64	2.74733e+09	2186118288	0.795726
	CFYLTPEESAK	13	2	929587;183230217	C1(Nethylmaleimide+water)	1430.65	4.26331e+08	291441680	0.683605
	MAVNSGYWSLYR	22	2	929587;183230217		1446.69	3.84834e+09	10950943960	2.84563
	MAVNSGYWSLYR	10	2	929587;183230217	M1(Oxidation)	1462.68	3041039019	6063976626	1.99405
	DKETADKLHAQLK	20	2	929587;183230217		1496.81	2.52667e+09	9.11846e+09	3.60888
	RINMIMQTVFFK	14	2	929587;183230217		1527.82	103023860	936994466	9.09493
	RINMIMQTVFFK	20	2	929587;183230217	M4(Oxidation)	1543.82	4.75322e+08	9.69947e+08	2.04061
	SNADYLKVPEIVQK	22	2	929587;183230217		1603.87	8336637907	16091666272	1.93023
	GTSQGPDVFFQAVEK	18	1	183230217		1609.79	8650201211	1709547254	0.197631
	VPAEWANAPLETVTK	18	2	929587;183230217		1625.85	7.40846e+09	20942798800	2.82688
	IYAAVKPLLAAEKDK	11	2	929587;183230217		1629.96	427620002	5.28695e+08	1.23637
	IAGEHLPCVFHVTAR	44	2	929587;183230217	C8(Carbamidomethyl)	1706.88	3475849683	1.47297e+10	4.23772
	VGVLSVHLYRPWSAK	20	2	929587;183230217		1711.97	1.82799e+09	5.1808e+09	2.83415
	IAGEHLPCVFHVTAR	20	2	929587;183230217	C8(Nethylmaleimide)	1774.91	46532916	512433056	11.0123
	IAGEHLPCVFHVTAR	36	2	929587;183230217	C8(Nethylmaleimide+water)	1792.92	1391444062	739918704	0.531763
	FAADGFMPMGTTKYEK	8	2	929587;183230217		1793.83	619518246	3.24001e+09	5.22989
	SEVLGLIEQNSDMFVK	12	2	929587;183230217		1808.91	3.5317e+08	942319933	2.66817
	FAADGFMPMGTTKYEK	12	2	929587;183230217	M9(Oxidation)	1809.82	258014181	1492949012	5.78631
	SEVLGLIEQNSDMFVK	16	2	929587;183230217	M13(Oxidation)	1824.91	115007081	116201036	1.01038
	LYLEQICKEAIAEGK	4	1	183230217	C7(Nethylmaleimide+water)	1850.96	40783627	0	0
	MNHDAIDKALDGLVEVK	20	2	929587;183230217		1867.96	166471720	1.68481e+09	10.1207
	CLSMTPFEQVSEVESK	22	2	929587;183230217	C1(Carbamidomethyl)	1870.86	706407724	1645729052	2.32972
	MNHDAIDKALDGLVEVK	14	2	929587;183230217	M1(Oxidation)	1883.96	2.15347e+08	8.0401e+08	3.73355
	CLSMTPFEQVSEVESK	6	2	929587;183230217	C1(Carbamidomethyl); M4(Oxidation)	1886.86	141519259	128465384	0.907759
	LVEQGKPGLQLDCSEVK	22	2	929587;183230217	C13(Carbamidomethyl)	1899.99	2480522289	4236137347	1.70776
	APAEFVQIDGKAQQAGYK	6	2	929587;183230217		1920.98	127118424	1.68413e+08	1.32485
	CLSMTPFEQVSEVESK	14	2	929587;183230217	C1(Nethylmaleimide)	1938.88	1.36581e+08	448018991	3.28025
	CLSMTPFEQVSEVESK	2	2	929587;183230217	C1(Nethylmaleimide); M4(Oxidation)	1954.88	1.64946e+07	0	0
	CLSMTPFEQVSEVESK	6	2	929587;183230217	C1(Nethylmaleimide+water)	1956.88	69562629	23445082	0.337036
	LVEQGKPGLQLDCSEVK	5	2	929587;183230217	C13(Nethylmaleimide)	1968.01	218233966	2.16027e+08	0.989888
	LVEQGKPGLQLDCSEVK	5	2	929587;183230217	C13(Nethylmaleimide+water)	1986.03	2.54205e+08	239682240	0.942871
	IEAPEFVTDVLMPQLAMK	2	2	929587;183230217		2032.05	1.03126e+08	0	0
	IEAPEFVTDVLMPQLAMK	22	2	929587;183230217	M12(Oxidation)	2048.05	528542344	2786284282	5.27164
	DKSEVLGLIEQNSDMFVK	21	2	929587;183230217		2052.03	2007301814	6.99066e+09	3.48261
	IEAPEFVTDVLMPQLAMK	30	2	929587;183230217	M12(Oxidation); M17(Oxidation)	2064.04	1.57971e+08	463300980	2.93282
	DKSEVLGLIEQNSDMFVK	26	2	929587;183230217	M15(Oxidation)	2068.04	698933943	8.99833e+08	1.28744
	ALAGQALSIFGDHSDVMACR	16	1	183230217	C19(Carbamidomethyl)	2119.01	2669914662	17741496760	6.64497
	CVQCNMCSLYCPHAAIR	5	1	183230217	C4(Nethylmaleimide); C7(Nitrosyl); C11(Carbamidomethyl)	2122.87	104879649	156064499	1.48803
	TLLEEWIAKKEDANESEK	14	2	929587;183230217		2133.07	9.6522e+08	2250884128	2.33199
	ALAGQALSIFGDHSDVMACR	9	1	183230217	M17(Oxidation); C19(Carbamidomethyl)	2135.01	1303537650	4.48148e+09	3.43793
	CVQCNMCSLYCPHAAIR	3	1	183230217	C1(Carbamidomethyl); C4(Carbamidomethyl); C7(Carbamidomethyl); C11(Carbamidomethyl)	2139.9	454357713	9.1937e+08	2.02345
	CVQCNMCSLYCPHAAIR	4	1	183230217	C1(Carbamidomethyl); C4(Carbamidomethyl); M6(Oxidation); C7(Carbamidomethyl); C11(Carbamidomethyl)	2155.9	194649715	404204328	2.07657
	ALAGQALSIFGDHSDVMACR	20	1	183230217	C19(Nethylmaleimide)	2187.03	2.23371e+09	1.34538e+10	6.02307
	ALAGQALSIFGDHSDVMACR	13	1	183230217	M17(Oxidation); C19(Nethylmaleimide)	2203.03	9.18377e+08	2.99848e+09	3.26498
	ALAGQALSIFGDHSDVMACR	28	1	183230217	C19(Nethylmaleimide+water)	2205.04	1.01556e+09	5863362757	5.77354
	ALAGQALSIFGDHSDVMACR	10	1	183230217	M17(Oxidation); C19(Nethylmaleimide+water)	2221.04	4.4631e+08	1399413031	3.13552
	EAGSFGEPLYLDVATTLLDAGK	8	1	183230217		2267.15	3.37943e+07	8.77436e+08	25.964
	EDANESEKIYAAVKPLLAAEK	9	2	929587;183230217		2289.2	2.0929e+08	379585073	1.81368
	GPAWGNSLFEDNAEYGFGMFK	6	1	183230217		2337.04	1.33833e+07	1643785686	122.823
	GPAWGNSLFEDNAEYGFGMFK	16	1	183230217	M19(Oxidation)	2353.02	1.54996e+08	1063269320	6.85997
	VVVVMGAAVPVLEECVDYLMK	4	2	929587;183230217	M5(Oxidation); C15(Carbamidomethyl); M20(Oxidation)	2353.19	3.49088e+07	0	0
	IIGQNTDMYVQGYFSYDAHK	12	2	929587;183230217	M8(Oxidation)	2366.08	1184474048	0	0
	IQVSAMDCTGCEVCTTACPVK	3	2	929587;183230217	C8(Carbamidomethyl); C11(Carbamidomethyl); C14(Carbamidomethyl); C18(Carbamidomethyl)	2387.03	4.30838e+07	159097700	3.69275
	IQVSAMDCTGCEVCTTACPVK	2	2	929587;183230217	C11(Nitrosyl); C14(Nethylmaleimide+water); C18(Carbamidomethyl)	2388.02	0	0	#DIV/0!
	KEDANESEKIYAAVKPLLAAEK	20	2	929587;183230217		2417.29	4.36685e+08	2.09825e+09	4.80496
	SQYLIQNADYTACHFPNYVK	14	1	183230217	C13(Carbamidomethyl)	2432.13	4531254992	11508349184	2.53977
	TKEAGSFGEPLYLDVATTLLDAGK	6	1	183230217		2496.3	60495804	1.42539e+09	23.5618
	SQYLIQNADYTACHFPNYVK	10	1	183230217	C13(Nethylmaleimide)	2500.16	3.95871e+08	1196034555	3.02127
	SQYLIQNADYTACHFPNYVK	18	1	183230217	C13(Nethylmaleimide+water)	2518.17	9.05998e+08	2.96562e+09	3.27332
	ALDGLVEVKVPAEWANAPLETVTK	8	2	929587;183230217		2550.38	1.22036e+07	2.46436e+09	201.936
	SQYLIQNADYTACHFPNYVKK	6	1	183230217	C13(Carbamidomethyl)	2560.23	1298350309	2.59074e+09	1.99541
	SQYLIQNADYTACHFPNYVKK	2	1	183230217	C13(Nethylmaleimide)	2628.26	0	0	#DIV/0!
	SQYLIQNADYTACHFPNYVKK	10	1	183230217	C13(Nethylmaleimide+water)	2646.26	452882816	1159278596	2.55978
	TTMIHQPYLEFSGACEGCNETALVK	8	2	929587;183230217	M3(Oxidation); C15(Carbamidomethyl); C18(Carbamidomethyl)	2872.3	5.42753e+08	1046256763	1.92769
	IEAPEFVTDVLMPQLAMKGNELPVSK	4	2	929587;183230217	M17(Oxidation)	2872.48	5.82062e+07	536729242	9.22116
	LVEQGKPGLQLDCSEVKGDLEAFLAR	20	2	929587;183230217	C13(Carbamidomethyl)	2872.49	2.92033e+08	8.11868e+09	27.8006
	LLDAAKPNSVFVLNCPWTGAELEAQLPGSLKR	14	2	929587;183230217	C15(Carbamidomethyl)	3494.85	1.36005e+08	9.86543e+09	72.5371
	ETADKLHAQLK	1	2	929587;183230217		1253.69	1.3141e+08	0	0
	FAADGFMPMGTTKYEK	7	2	929587;183230217	M7(Oxidation); M9(Oxidation)	1825.81	2.59224e+08	70232462	0.270934
	IEAPEFVTDVLMPQLAMKGNELPVSK	2	2	929587;183230217	M12(Oxidation); M17(Oxidation)	2888.47	1.83464e+07	0	0
	NWEFAMTLSPK	4	2	929587;183230217		1323.64	0	1060808644	#DIV/0!
	RINMIMQTVFFK	2	2	929587;183230217	M4(Oxidation); M6(Oxidation)	1559.81	0	121332798	#DIV/0!
	LANVIPFEKAIVLLK	2	2	929587;183230217		1668.05	0	3.67927e+07	#DIV/0!
	EAESYNGVSLIIAYCPCK	2	1	183230217	C15(Carbamidomethyl); C17(Carbamidomethyl)	2073.95	0	62515592	#DIV/0!
	CVQCNMCSLYCPHAAIR	4	1	183230217	C1(Nethylmaleimide); M6(Oxidation); C7(Nitrosyl); C11(Carbamidomethyl)	2138.87	0	31363802	#DIV/0!
	CVQCNMCSLYCPHAAIR	3	1	183230217	C1(Nitrosyl); C4(Nethylmaleimide+water); C11(Carbamidomethyl)	2140.91	0	0	#DIV/0!
	CVQCNMCSLYCPHAAIR	1	1	183230217	C1(Nitrosyl); C4(Nethylmaleimide+water); M6(Oxidation); C11(Carbamidomethyl)	2156.9	0	0	#DIV/0!
	CVQCNMCSLYCPHAAIR	4	1	183230217	C1(Nethylmaleimide); C4(Carbamidomethyl); C7(Carbamidomethyl); C11(Carbamidomethyl)	2207.94	0	9.31375e+07	#DIV/0!
	CVQCNMCSLYCPHAAIR	3	1	183230217	C1(Carbamidomethyl); C4(Nethylmaleimide+water); C7(Carbamidomethyl); C11(Carbamidomethyl)	2225.93	0	244233516	#DIV/0!
	VVVVMGAAVPVLEECVDYLMK	2	2	929587;183230217	C15(Carbamidomethyl); M20(Oxidation)	2337.19	0	284293803	#DIV/0!
	IIGQNTDMYVQGYFSYDAHK	16	2	929587;183230217		2350.1	0	2202248749	#DIV/0!
	TTMIHQPYLEFSGACEGCNETALVK	2	2	929587;183230217	C15(Carbamidomethyl); C18(Carbamidomethyl)	2856.3	0	1695792263	#DIV/0!
	KDLGAIAMAYGDVYVASIALGANPAQAFK	2	2	929587;183230217		2925.52	0	2.91956e+08	#DIV/0!
	LVEQGKPGLQLDCSEVKGDLEAFLAR	4	2	929587;183230217	C13(Nethylmaleimide)	2940.51	0	1125151590	#DIV/0!
	KDLGAIAMAYGDVYVASIALGANPAQAFK	2	2	929587;183230217	M8(Oxidation)	2941.51	0	4.57872e+08	#DIV/0!
	EAESYNGVSLIIAYCPCKEQGVPLQK	2	1	183230217	C15(Carbamidomethyl); C17(Carbamidomethyl)	2953.46	0	0	#DIV/0!
	LVEQGKPGLQLDCSEVKGDLEAFLAR	13	2	929587;183230217	C13(Nethylmaleimide+water)	2958.54	0	808156288	#DIV/0!
	TIIANATGCSSIWGATWGTNPYTVDGEGR	8	2	929587;183230217	C9(Carbamidomethyl)	3055.42	0	709173303	#DIV/0!
	LLDAAKPNSVFVLNCPWTGAELEAQLPGSLK	4	2	929587;183230217	C15(Carbamidomethyl)	3338.75	0	1.83644e+09	#DIV/0!
	IYAAVKPLLAAEKDKSEVLGLIEQNSDMFVK	2	2	929587;183230217		3419.85	0	3.11165e+08	#DIV/0!
	MNHDAIDKALDGLVEVKVPAEWANAPLETVTK	4	2	929587;183230217		3474.79	0	179650051	#DIV/0!
	LLDAAKPNSVFVLNCPWTGAELEAQLPGSLKR	6	2	929587;183230217	C15(Nethylmaleimide+water)	3580.89	0	1763805275	#DIV/0!
	VPAEWANAPLETVTKIEAPEFVTDVLMPQLAMK	2	2	929587;183230217		3638.89	0	64218469	#DIV/0!
	VPAEWANAPLETVTKIEAPEFVTDVLMPQLAMK	6	2	929587;183230217	M27(Oxidation)	3654.89	0	250973487	#DIV/0!
	CVQCNMCSLYCPHAAIR	1	1	183230217	C1(Nitrosyl); C7(Nethylmaleimide+water); C11(Nethylmaleimide+water)	2226.93	0	0	#DIV/0!
	AIVLLK	19	2	929587;183230217		656.471	6.38886e+09	26716816918	4.18178
	FASSGCK	4	2	929587;183230217	C6(Carbamidomethyl)	756.334	2.34361e+08	2.14487e+09	9.15196
	FALLGR	19	2	929587;183230217		676.414	1.07438e+10	1.87727e+10	1.7473
	FASSGCK	2	2	929587;183230217	C6(Nethylmaleimide)	824.365	6.59593e+07	0	0
	EQGVPLQK	3	1	183230217		898.5	2941356856	0	0
	ISVLDR	7	2	929587;183230217		702.415	9939359404	22518555160	2.26559
	SLVDMK	5	2	929587;183230217		692.366	2969107820	14588735808	4.91351
	LHAQLK	2	2	929587;183230217		709.435	139044498	391843638	2.81812
	SLVDMK	3	2	929587;183230217	M5(Oxidation)	708.361	288568538	0	0
	KLAHLK	1	2	929587;183230217		709.471	0	122038755	#DIV/0!
	LSNELK	3	2	929587;183230217		703.399	4206185240	15488492464	3.68231
	YGLGSK	3	2	929587;183230217		624.335	3.4252e+09	12860253947	3.7546
	NSLSDR	2	2	929587;183230217		691.336	0	1979972216	#DIV/0!
67478766	hypothetical protein [Entamoeba histolytica HM-1:IMSS]	62.47	3	16	87	747	2.62417e+09	5.33291e+09	2.03223	1151	130.825	6.58057
	Sequence	# PSMs	# Protein Groups	Protein Group Accessions	Modifications	MH+ [Da]	A2: Area	B2: Area	#VALUE!
	LAETLNK	8	1	67478766		788.451	1054617998	3249586044	3.08129
	TPINTNGK	2	1	67478766		844.454	56544479	0	0
	FSEMVEK	8	4	67478766;67469769;449704857;472458750		869.408	1.24841e+09	6285898458	5.03514
	EEGYAVDK	6	4	67478766;67469769;449704857;472458750		910.416	2.65339e+08	1126557964	4.24572
	KDFFPAAK	6	3	67478766;67469769;449704857		923.499	6.05311e+07	483893094	7.99412
	NKHSIIVK	2	4	67478766;67469769;449704857;472458750		938.578	55657266	0	0
	QGVLHNPAK	16	3	67478766;67469769;472458750		963.539	6.04301e+08	1580266302	2.61503
	EEAKDFTK	4	3	67478766;67469769;449704857		967.474	235822682	916077232	3.8846
	DFTKDVVR	3	3	67478766;67469769;449704857		979.521	6.57672e+07	102471008	1.55809
	ITVDKINGK	4	1	67478766		987.585	1.82875e+08	0	0
	VFDHDFSR	9	1	67478766		1022.47	7.29496e+08	1046406898	1.43442
	RNNPPQVAK	7	3	67478766;67469769;449704857		1023.57	78337539	199765832	2.55007
	AVQYAEGYK	6	2	67478766;67469769		1028.51	1459425482	5556591648	3.80738
	EESILLTPK	4	4	67478766;67469769;449704857;472458750		1029.58	2.97233e+08	506724496	1.70481
	CLQDFVAGK	2	3	67478766;67469769;449704857	C1(Carbamidomethyl)	1037.51	11159891	0	0
	EEGYAVDKK	6	4	67478766;67469769;449704857;472458750		1038.51	55610953	3563472132	64.0786
	YIVSSSHTR	4	2	67478766;449704857		1049.54	196703458	5.1404e+08	2.61327
	EDELYNDGK	8	4	67478766;67469769;449704857;472458750		1082.46	1.93322e+08	6.09205e+08	3.15125
	NISDAIFEGK	6	1	67478766		1093.55	1.24237e+09	1684137915	1.35559
	MPLPSQYLR	4	1	67478766		1104.59	159897573	536975404	3.35825
	CLQDFVAGK	2	3	67478766;67469769;449704857	C1(Nethylmaleimide)	1105.54	1.84345e+07	0	0
	MPLPSQYLR	8	1	67478766	M1(Oxidation)	1120.58	106247700	126376369	1.18945
	TILNSEWYK	6	1	67478766		1153.59	5.84698e+08	1008727662	1.72521
	LNKDLAYLNK	14	2	67478766;67469769		1191.67	1069441164	2275020919	2.1273
	LYQYTEPMR	8	3	67478766;67469769;449704857		1200.58	1051660097	1634695944	1.5544
	IPDNTFILDR	10	2	67478766;472458750		1203.64	5.40901e+08	1.39768e+08	0.258399
	LYQYTEPMR	6	3	67478766;67469769;449704857	M8(Oxidation)	1216.57	1.61523e+08	0	0
	QEFFCETMK	4	3	67478766;67469769;472458750	C5(Carbamidomethyl)	1219.51	1.25293e+08	367905652	2.93636
	KMPLPSQYLR	9	1	67478766		1232.68	4.57818e+07	1.96617e+08	4.29466
	DGTVEGACPPLK	12	2	67478766;67469769	C8(Carbamidomethyl)	1243.6	1058350429	2702377642	2.55339
	LVQDGDKLVGSK	8	2	67478766;449704857		1258.7	7.7982e+08	1357443316	1.74071
	DGTVEGACPPLK	8	2	67478766;67469769	C8(Nethylmaleimide)	1311.63	159715866	522579956	3.27194
	LYQYTEPMRK	12	3	67478766;67469769;449704857		1328.67	1.51124e+09	2646372808	1.75113
	DGTVEGACPPLK	19	2	67478766;67469769	C8(Nethylmaleimide+water)	1329.64	120876010	358252123	2.9638
	LYQYTEPMRK	8	3	67478766;67469769;449704857	M8(Oxidation)	1344.66	428593660	519469904	1.21203
	LFQRPDDAVFR	18	3	67478766;67469769;449704857		1363.71	3.63473e+09	4.15623e+09	1.14348
	VGFERDETTWR	13	3	67478766;67469769;449704857		1395.67	7.58127e+08	1.82223e+09	2.40359
	MFVNNKEEEFK	8	1	67478766		1414.66	566637168	808351732	1.42658
	MFVNNKEEEFK	2	1	67478766	M1(Oxidation)	1430.67	6.53402e+07	0	0
	EEAKDFTKDVVR	6	3	67478766;67469769;449704857		1436.74	204506752	522161122	2.55327
	TILNSEWYKER	8	1	67478766		1438.73	2.74424e+08	574535462	2.09361
	CLQDFVAGKDEAK	4	3	67478766;67469769;449704857	C1(Carbamidomethyl)	1480.71	5.16292e+08	2.62045e+08	0.507552
	ECGLPHISQATER	23	4	67478766;67469769;449704857;472458750	C2(Carbamidomethyl)	1497.71	6.09176e+08	8.49972e+08	1.39528
	CLQDFVAGKDEAK	16	3	67478766;67469769;449704857	C1(Nethylmaleimide)	1548.74	875640013	1193819312	1.36337
	HSIIVKEEGYAVDK	10	4	67478766;67469769;449704857;472458750		1587.84	359200822	980378628	2.72933
	KCLQDFVAGKDEAK	4	3	67478766;67469769;449704857	C2(Carbamidomethyl)	1608.81	1.25524e+08	2.07075e+08	1.64969
	KECGLPHISQATER	8	4	67478766;67469769;449704857;472458750	C3(Carbamidomethyl)	1625.81	1.0399e+08	305309466	2.93595
	SAHILDPNVTLGTVVK	10	1	67478766		1663.94	1148169660	1630549853	1.42013
	IPDNTFILDREGLGR	2	2	67478766;472458750		1715.91	6.48628e+07	0	0
	FNHNGKEESILLTPK	10	4	67478766;67469769;449704857;472458750		1726.92	355820139	1367618265	3.84357
	VAHDISLLIPEIWSR	17	1	67478766		1748.97	1.66486e+08	953306785	5.72606
	LQMEDDITASVIVPTK	2	3	67478766;67469769;449704857	M3(Oxidation)	1775.92	79852372	0	0
	MCWEKEDELYNDGK	8	4	67478766;67469769;449704857;472458750	C2(Carbamidomethyl)	1816.75	231165346	1.06735e+09	4.61724
	SWVSLYMRPVVVPGVK	8	3	67478766;67469769;472458750		1817.01	3.74208e+08	1819805250	4.86308
	MCWEKEDELYNDGK	4	4	67478766;67469769;449704857;472458750	M1(Oxidation); C2(Carbamidomethyl)	1832.75	19571714	7.75761e+07	3.96369
	AVQYAEGYKFSEMVEK	6	2	67478766;67469769		1878.9	233201340	115599873	0.495708
	MCWEKEDELYNDGK	4	4	67478766;67469769;449704857;472458750	C2(Nethylmaleimide)	1884.78	7.01289e+07	1.93844e+07	0.276411
	RPDMLDPEYTYMTFK	18	3	67478766;67469769;449704857		1906.87	7.50343e+08	1.24061e+09	1.65339
	RPDMLDPEYTYMTFK	14	3	67478766;67469769;449704857	M4(Oxidation)	1922.87	783981560	834725882	1.06473
	ISDEEPLYTPVDAVLSGR	14	3	67478766;67469769;449704857		1960.99	518290274	951918095	1.83665
	TTVGVFHICQSDVPVPADK	6	3	67478766;67469769;472458750	C9(Carbamidomethyl)	2070.03	2.21882e+08	383704665	1.72932
	KISDEEPLYTPVDAVLSGR	22	3	67478766;67469769;449704857		2089.08	2.72653e+09	3761194715	1.37948
	LQTFLNSYFAECGEEVPK	6	3	67478766;67469769;472458750	C12(Carbamidomethyl)	2131.99	5.40753e+07	279219004	5.16352
	GILPQYTLCHKPCTVSGGGK	3	4	67478766;67469769;449704857;472458750	C9(Carbamidomethyl); C13(Carbamidomethyl)	2173.1	5.32388e+07	106886449	2.00768
	LQTFLNSYFAECGEEVPK	8	3	67478766;67469769;472458750	C12(Nethylmaleimide)	2200.03	5.69656e+06	116899158	20.521
	KISDEEPLYTPVDAVLSGRR	6	3	67478766;67469769;449704857		2245.19	4.44715e+08	64897288	0.14593
	AAFYGAPDDHLIIPYTAECK	5	3	67478766;67469769;472458750	C19(Carbamidomethyl)	2252.08	4.51606e+08	1.09733e+09	2.42985
	YLIEHGYLEPCPDVTYNGK	2	2	67478766;67469769	C11(Carbamidomethyl)	2268.06	691934765	0	0
	VNYVLPNGYTIILHDTMTSR	8	4	67478766;67469769;449704857;472458750	M17(Oxidation)	2323.18	4.98786e+08	920840000	1.84616
	AAFYGAPDDHLIIPYTAECK	2	3	67478766;67469769;472458750	C19(Nethylmaleimide+water)	2338.11	49118715	0	0
	YLIEHGYLEPCPDVTYNGK	4	2	67478766;67469769	C11(Nethylmaleimide+water)	2354.1	106153017	72347136	0.681536
	YPEGIIYVPEDSVFTIEDASIK	6	4	67478766;67469769;449704857;472458750		2485.25	1.77766e+07	716937618	40.3303
	QTEYDFSIPGHFISNYQPMTR	6	3	67478766;67469769;449704857		2531.17	242261232	729874296	3.01276
	KYPEGIIYVPEDSVFTIEDASIK	6	4	67478766;67469769;449704857;472458750		2613.34	8.93837e+07	2022421928	22.6263
	NDAALDPLGWTGHSGMAILAPHLTR	17	3	67478766;67469769;472458750		2614.32	2.95897e+08	2.45151e+09	8.28502
	TTVGVFHICQSDVPVPADKIECPK	6	3	67478766;67469769;472458750	C9(Carbamidomethyl); C22(Carbamidomethyl)	2697.34	412696306	1043074016	2.52746
	AAFYGAPDDHLIIPYTAECKEPTR	11	3	67478766;67469769;472458750	C19(Carbamidomethyl)	2735.31	9.67255e+08	3284754787	3.39596
	AAFYGAPDDHLIIPYTAECKEPTR	10	3	67478766;67469769;472458750	C19(Nethylmaleimide)	2803.34	278575975	6.98377e+08	2.50695
	ECGLPHISQATER	2	4	67478766;67469769;449704857;472458750	C2(Nethylmaleimide+water)	1583.75	40455000	4.4954e+07	1.11121
	GILPQYTLCHKPCTVSGGGK	1	4	67478766;67469769;449704857;472458750	C9(Nethylmaleimide+water); C13(Carbamidomethyl)	2259.13	37100691	0	0
	AAFYGAPDDHLIIPYTAECKEPTR	3	3	67478766;67469769;472458750	C19(Nethylmaleimide+water)	2821.35	1.01862e+08	398142177	3.90863
	TTVGVFHICQSDVPVPADKIECPK	1	3	67478766;67469769;472458750	C9(Nethylmaleimide+water); C22(Carbamidomethyl)	2783.39	91799692	0	0
	TTVGVFHICQSDVPVPADK	1	3	67478766;67469769;472458750	C9(Nethylmaleimide)	2138.07	78365626	0	0
	SWVSLYMRPVVVPGVK	6	3	67478766;67469769;472458750	M7(Oxidation)	1833.01	140424268	3.36813e+08	2.39854
	CLQDFVAGKDEAK	3	3	67478766;67469769;449704857	C1(Nethylmaleimide+water)	1566.75	0	104550900	#DIV/0!
	HSIIVKEEGYAVDKK	4	4	67478766;67469769;449704857;472458750		1715.93	0	805454358	#DIV/0!
	LQMEDDITASVIVPTK	4	3	67478766;67469769;449704857		1759.92	0	211813218	#DIV/0!
	MFVNNKEEEFKAVQK	6	1	67478766		1840.93	0	335799992	#DIV/0!
	MCWEKEDELYNDGK	4	4	67478766;67469769;449704857;472458750	C2(Nethylmaleimide+water)	1902.79	0	7.83085e+07	#DIV/0!
	GTDYPILNIQELEALADLK	2	2	67478766;472458750		2116.12	0	161638413	#DIV/0!
	VLSFPPHKQEFFCETMK	2	3	67478766;67469769;472458750	C13(Carbamidomethyl)	2125.03	0	0	#DIV/0!
	DASGVICTIIADNYFGYCK	2	4	67478766;67469769;449704857;472458750	C7(Carbamidomethyl); C18(Carbamidomethyl)	2166.98	0	6.05737e+07	#DIV/0!
	DASGVICTIIADNYFGYCK	2	4	67478766;67469769;449704857;472458750	C7(Carbamidomethyl); C18(Nethylmaleimide)	2235.01	0	55295826	#DIV/0!
	DASGVICTIIADNYFGYCKK	2	4	67478766;67469769;449704857;472458750	C7(Carbamidomethyl); C18(Carbamidomethyl)	2295.08	0	0	#DIV/0!
	VNYVLPNGYTIILHDTMTSR	4	4	67478766;67469769;449704857;472458750		2307.18	0	1064803456	#DIV/0!
	AAFYGAPDDHLIIPYTAECK	2	3	67478766;67469769;472458750	C19(Nethylmaleimide)	2320.1	0	0	#DIV/0!
	VNYVLPNGYTIILHDTMTSRR	2	4	67478766;67469769;449704857;472458750		2463.29	0	137815595	#DIV/0!
	VNYVLPNGYTIILHDTMTSRR	4	4	67478766;67469769;449704857;472458750	M17(Oxidation)	2479.28	0	5.82121e+08	#DIV/0!
	NDAALDPLGWTGHSGMAILAPHLTR	6	3	67478766;67469769;472458750	M16(Oxidation)	2630.31	0	6.17586e+08	#DIV/0!
	TTVGVFHICQSDVPVPADKIECPK	2	3	67478766;67469769;472458750	C9(Nethylmaleimide); C22(Carbamidomethyl)	2765.37	0	4.20872e+07	#DIV/0!
	SDAIDVVAPLVDIIAEGDQESTAPIDAR	2	2	67478766;472458750		2880.46	0	57138830	#DIV/0!
	LQTFLNSYFAECGEEVPKIPDNTFILDR	2	2	67478766;472458750	C12(Carbamidomethyl)	3316.63	0	1.39751e+08	#DIV/0!
	EEGYAVDKKYPEGIIYVPEDSVFTIEDASIK	2	4	67478766;67469769;449704857;472458750		3504.74	0	161551096	#DIV/0!
	LQTFLNSYFAECGEEVPKIPDNTFILDREGLGR	2	2	67478766;472458750	C12(Carbamidomethyl)	3828.9	0	0	#DIV/0!
	DFFPAAK	5	3	67478766;67469769;449704857		795.405	1511066430	3.209e+09	2.12366
	TIAEKPR	4	2	67478766;67469769		814.478	434062715	2077479224	4.78613
	NNPPQVAK	4	3	67478766;67469769;449704857		867.47	6.36252e+08	2332360144	3.66578
	FSEMVEK	8	4	67478766;67469769;449704857;472458750	M4(Oxidation)	885.402	187206681	481843392	2.57386
	GIAMNYVK	2	2	67478766;67469769		895.473	702067880	0	0
	GIAMNYVK	8	2	67478766;67469769	M4(Oxidation)	911.465	2.76582e+08	503340164	1.81986
	VFDHDFSRR	1	1	67478766		1178.57	133607828	0	0
	ERMCWEKEDELYNDGK	2	4	67478766;67469769;449704857;472458750	M3(Oxidation); C4(Carbamidomethyl)	2117.89	0	0	#DIV/0!
	AIQLFR	7	2	67478766;449704857		747.452	1.01349e+09	1.67248e+09	1.65023
	EYPKHDK	2	2	67478766;472458750		916.451	0	4.19096e+07	#DIV/0!
	IKQGVLHNPAK	1	3	67478766;67469769;472458750		1204.72	0	2.47029e+08	#DIV/0!
	KMPLPSQYLR	2	1	67478766	M2(Oxidation)	1248.68	0	144280976	#DIV/0!
	EFREMFDAK	1	1	67478766		1172.54	0	120787148	#DIV/0!
	QKLEVAK	2	2	67478766;67469769		815.498	0	1277820682	#DIV/0!
	DLAYLNK	3	2	67478766;67469769		836.452	855723265	0	0
	EMFDAK	2	1	67478766		740.33	162806867	0	0
67469769	hypothetical protein [Entamoeba histolytica HM-1:IMSS]	63.66	1	18	86	755	2.96638e+09	5349073693	1.80324	1153	131.033	6.46826
	Sequence	# PSMs	# Protein Groups	Protein Group Accessions	Modifications	MH+ [Da]	A2: Area	B2: Area	#VALUE!
	LVETLNK	8	1	67469769		816.482	1393616738	3424205240	2.45706
	FSEMVEK	8	4	67478766;67469769;449704857;472458750		869.408	1.24841e+09	6285898458	5.03514
	LESLANLK	2	1	67469769		887.523	75835353	0	0
	EEGYAVDK	6	4	67478766;67469769;449704857;472458750		910.416	2.65339e+08	1126557964	4.24572
	KDFFPAAK	6	3	67478766;67469769;449704857		923.499	6.05311e+07	483893094	7.99412
	NKHSIIVK	2	4	67478766;67469769;449704857;472458750		938.578	55657266	0	0
	TPINNMQK	4	2	67469769;449704857		945.484	553906405	1612509376	2.91116
	TPINNMQK	4	2	67469769;449704857	M6(Oxidation)	961.478	8.42327e+07	3.03675e+08	3.6052
	QGVLHNPAK	16	3	67478766;67469769;472458750		963.539	6.04301e+08	1580266302	2.61503
	EEAKDFTK	4	3	67478766;67469769;449704857		967.474	235822682	916077232	3.8846
	DFTKDVVR	3	3	67478766;67469769;449704857		979.521	6.57672e+07	102471008	1.55809
	KLESLANLK	6	1	67469769		1015.61	5.3149e+08	1314883364	2.47396
	RNNPPQVAK	7	3	67478766;67469769;449704857		1023.57	78337539	199765832	2.55007
	AVQYAEGYK	6	2	67478766;67469769		1028.51	1459425482	5556591648	3.80738
	EESILLTPK	4	4	67478766;67469769;449704857;472458750		1029.58	2.97233e+08	506724496	1.70481
	CLQDFVAGK	2	3	67478766;67469769;449704857	C1(Carbamidomethyl)	1037.51	11159891	0	0
	EEGYAVDKK	6	4	67478766;67469769;449704857;472458750		1038.51	55610953	3563472132	64.0786
	YIVSSSYTR	6	1	67469769		1075.54	1.51027e+09	2224555816	1.47295
	EDELYNDGK	8	4	67478766;67469769;449704857;472458750		1082.46	1.93322e+08	6.09205e+08	3.15125
	INGNEGNELK	2	2	67469769;449704857		1087.54	143411176	0	0
	CLQDFVAGK	2	3	67478766;67469769;449704857	C1(Nethylmaleimide)	1105.54	1.84345e+07	0	0
	KKLESLANLK	2	1	67469769		1143.71	1.18944e+08	0	0
	GANLCSQYLR	6	1	67469769	C5(Carbamidomethyl)	1181.57	8.31032e+08	1169870704	1.40773
	LNKDLAYLNK	14	2	67478766;67469769		1191.67	1069441164	2275020919	2.1273
	LYQYTEPMR	8	3	67478766;67469769;449704857		1200.58	1051660097	1634695944	1.5544
	IPDDTFILDR	4	2	67469769;472458750		1204.62	453703437	0	0
	LYQYTEPMR	6	3	67478766;67469769;449704857	M8(Oxidation)	1216.57	1.61523e+08	0	0
	QEFFCETMK	4	3	67478766;67469769;472458750	C5(Carbamidomethyl)	1219.51	1.25293e+08	367905652	2.93636
	LVPEGDKLVGSK	12	1	67469769		1241.71	1.82292e+09	2.33325e+09	1.27995
	DGTVEGACPPLK	12	2	67478766;67469769	C8(Carbamidomethyl)	1243.6	1058350429	2702377642	2.55339
	ITTAFANHFLR	10	1	67469769		1290.7	2537861534	2845450374	1.1212
	DGTVEGACPPLK	8	2	67478766;67469769	C8(Nethylmaleimide)	1311.63	159715866	522579956	3.27194
	LYQYTEPMRK	12	3	67478766;67469769;449704857		1328.67	1.51124e+09	2646372808	1.75113
	DGTVEGACPPLK	19	2	67478766;67469769	C8(Nethylmaleimide+water)	1329.64	120876010	358252123	2.9638
	LYQYTEPMRK	8	3	67478766;67469769;449704857	M8(Oxidation)	1344.66	428593660	519469904	1.21203
	LFQRPDDAVFR	18	3	67478766;67469769;449704857		1363.71	3.63473e+09	4.15623e+09	1.14348
	VGFERDETTWR	13	3	67478766;67469769;449704857		1395.67	7.58127e+08	1.82223e+09	2.40359
	AVQEIFDHDFSK	10	1	67469769		1435.69	283296392	2.61835e+08	0.924243
	EEAKDFTKDVVR	6	3	67478766;67469769;449704857		1436.74	204506752	522161122	2.55327
	CLQDFVAGKDEAK	4	3	67478766;67469769;449704857	C1(Carbamidomethyl)	1480.71	5.16292e+08	2.62045e+08	0.507552
	ECGLPHISQATER	23	4	67478766;67469769;449704857;472458750	C2(Carbamidomethyl)	1497.71	6.09176e+08	8.49972e+08	1.39528
	CLQDFVAGKDEAK	16	3	67478766;67469769;449704857	C1(Nethylmaleimide)	1548.74	875640013	1193819312	1.36337
	HSIIVKEEGYAVDK	10	4	67478766;67469769;449704857;472458750		1587.84	359200822	980378628	2.72933
	AVQEIFDHDFSKR	8	1	67469769		1591.79	177386658	356416640	2.00926
	KCLQDFVAGKDEAK	4	3	67478766;67469769;449704857	C2(Carbamidomethyl)	1608.81	1.25524e+08	2.07075e+08	1.64969
	KECGLPHISQATER	8	4	67478766;67469769;449704857;472458750	C3(Carbamidomethyl)	1625.81	1.0399e+08	305309466	2.93595
	ITVDKINGNEGNELK	12	2	67469769;449704857		1643.86	5.78173e+08	697498843	1.20638
	IPDDTFILDREGLGR	6	2	67469769;472458750		1716.89	8.57474e+07	0	0
	VAHDISLLIPEIWSK	14	1	67469769		1720.97	2.92068e+08	8.9843e+08	3.0761
	FNHNGKEESILLTPK	10	4	67478766;67469769;449704857;472458750		1726.92	355820139	1367618265	3.84357
	LQMEDDITASVIVPTK	2	3	67478766;67469769;449704857	M3(Oxidation)	1775.92	79852372	0	0
	MCWEKEDELYNDGK	8	4	67478766;67469769;449704857;472458750	C2(Carbamidomethyl)	1816.75	231165346	1.06735e+09	4.61724
	SWVSLYMRPVVVPGVK	8	3	67478766;67469769;472458750		1817.01	3.74208e+08	1819805250	4.86308
	MCWEKEDELYNDGK	4	4	67478766;67469769;449704857;472458750	M1(Oxidation); C2(Carbamidomethyl)	1832.75	19571714	7.75761e+07	3.96369
	AVQYAEGYKFSEMVEK	6	2	67478766;67469769		1878.9	233201340	115599873	0.495708
	MCWEKEDELYNDGK	4	4	67478766;67469769;449704857;472458750	C2(Nethylmaleimide)	1884.78	7.01289e+07	1.93844e+07	0.276411
	EMFDPEVVLNSEWYK	6	1	67469769		1885.87	1.2694e+07	199655310	15.7283
	EMFDPEVVLNSEWYK	4	1	67469769	M2(Oxidation)	1901.87	1.89578e+07	5.44549e+07	2.87243
	RPDMLDPEYTYMTFK	18	3	67478766;67469769;449704857		1906.87	7.50343e+08	1.24061e+09	1.65339
	RPDMLDPEYTYMTFK	14	3	67478766;67469769;449704857	M4(Oxidation)	1922.87	783981560	834725882	1.06473
	ISDEEPLYTPVDAVLSGR	14	3	67478766;67469769;449704857		1960.99	518290274	951918095	1.83665
	DAVIEGSVFVNNKEEDFK	2	2	67469769;472458750		2039.99	1.34832e+08	0	0
	TTVGVFHICQSDVPVPADK	6	3	67478766;67469769;472458750	C9(Carbamidomethyl)	2070.03	2.21882e+08	383704665	1.72932
	LAMGGHEYPTDDLTQQGLK	8	1	67469769		2073.99	1152756694	1834651648	1.59153
	KISDEEPLYTPVDAVLSGR	22	3	67478766;67469769;449704857		2089.08	2.72653e+09	3761194715	1.37948
	LAMGGHEYPTDDLTQQGLK	6	1	67469769	M3(Oxidation)	2089.98	435468373	536863743	1.23284
	LQTFLNSYFAECGEEVPK	6	3	67478766;67469769;472458750	C12(Carbamidomethyl)	2131.99	5.40753e+07	279219004	5.16352
	GILPQYTLCHKPCTVSGGGK	3	4	67478766;67469769;449704857;472458750	C9(Carbamidomethyl); C13(Carbamidomethyl)	2173.1	5.32388e+07	106886449	2.00768
	LQTFLNSYFAECGEEVPK	8	3	67478766;67469769;472458750	C12(Nethylmaleimide)	2200.03	5.69656e+06	116899158	20.521
	KISDEEPLYTPVDAVLSGRR	6	3	67478766;67469769;449704857		2245.19	4.44715e+08	64897288	0.14593
	AAFYGAPDDHLIIPYTAECK	5	3	67478766;67469769;472458750	C19(Carbamidomethyl)	2252.08	4.51606e+08	1.09733e+09	2.42985
	YLIEHGYLEPCPDVTYNGK	2	2	67478766;67469769	C11(Carbamidomethyl)	2268.06	691934765	0	0
	VNYVLPNGYTIILHDTMTSR	8	4	67478766;67469769;449704857;472458750	M17(Oxidation)	2323.18	4.98786e+08	920840000	1.84616
	AAFYGAPDDHLIIPYTAECK	2	3	67478766;67469769;472458750	C19(Nethylmaleimide+water)	2338.11	49118715	0	0
	YLIEHGYLEPCPDVTYNGK	4	2	67478766;67469769	C11(Nethylmaleimide+water)	2354.1	106153017	72347136	0.681536
	YPEGIIYVPEDSVFTIEDASIK	6	4	67478766;67469769;449704857;472458750		2485.25	1.77766e+07	716937618	40.3303
	QTEYDFSIPGHFISNYQPMTR	6	3	67478766;67469769;449704857		2531.17	242261232	729874296	3.01276
	LAGPLLEEVEESEVNHTTAPIDAR	12	1	67469769		2590.3	1.61792e+09	4204730973	2.59886
	KYPEGIIYVPEDSVFTIEDASIK	6	4	67478766;67469769;449704857;472458750		2613.34	8.93837e+07	2022421928	22.6263
	NDAALDPLGWTGHSGMAILAPHLTR	17	3	67478766;67469769;472458750		2614.32	2.95897e+08	2.45151e+09	8.28502
	TTVGVFHICQSDVPVPADKIECPK	6	3	67478766;67469769;472458750	C9(Carbamidomethyl); C22(Carbamidomethyl)	2697.34	412696306	1043074016	2.52746
	AAFYGAPDDHLIIPYTAECKEPTR	11	3	67478766;67469769;472458750	C19(Carbamidomethyl)	2735.31	9.67255e+08	3284754787	3.39596
	AAFYGAPDDHLIIPYTAECKEPTR	10	3	67478766;67469769;472458750	C19(Nethylmaleimide)	2803.34	278575975	6.98377e+08	2.50695
	ECGLPHISQATER	2	4	67478766;67469769;449704857;472458750	C2(Nethylmaleimide+water)	1583.75	40455000	4.4954e+07	1.11121
	GILPQYTLCHKPCTVSGGGK	1	4	67478766;67469769;449704857;472458750	C9(Nethylmaleimide+water); C13(Carbamidomethyl)	2259.13	37100691	0	0
	AAFYGAPDDHLIIPYTAECKEPTR	3	3	67478766;67469769;472458750	C19(Nethylmaleimide+water)	2821.35	1.01862e+08	398142177	3.90863
	TTVGVFHICQSDVPVPADKIECPK	1	3	67478766;67469769;472458750	C9(Nethylmaleimide+water); C22(Carbamidomethyl)	2783.39	91799692	0	0
	TTVGVFHICQSDVPVPADK	1	3	67478766;67469769;472458750	C9(Nethylmaleimide)	2138.07	78365626	0	0
	SWVSLYMRPVVVPGVK	6	3	67478766;67469769;472458750	M7(Oxidation)	1833.01	140424268	3.36813e+08	2.39854
	EMFDPEVVLNSEWYKER	1	1	67469769		2171.01	1.51707e+07	0	0
	CLQDFVAGKDEAK	3	3	67478766;67469769;449704857	C1(Nethylmaleimide+water)	1566.75	0	104550900	#DIV/0!
	HSIIVKEEGYAVDKK	4	4	67478766;67469769;449704857;472458750		1715.93	0	805454358	#DIV/0!
	LQMEDDITASVIVPTK	4	3	67478766;67469769;449704857		1759.92	0	211813218	#DIV/0!
	MCWEKEDELYNDGK	4	4	67478766;67469769;449704857;472458750	C2(Nethylmaleimide+water)	1902.79	0	7.83085e+07	#DIV/0!
	VLSFPPHKQEFFCETMK	2	3	67478766;67469769;472458750	C13(Carbamidomethyl)	2125.03	0	0	#DIV/0!
	DASGVICTIIADNYFGYCK	2	4	67478766;67469769;449704857;472458750	C7(Carbamidomethyl); C18(Carbamidomethyl)	2166.98	0	6.05737e+07	#DIV/0!
	DASGVICTIIADNYFGYCK	2	4	67478766;67469769;449704857;472458750	C7(Carbamidomethyl); C18(Nethylmaleimide)	2235.01	0	55295826	#DIV/0!
	DASGVICTIIADNYFGYCKK	2	4	67478766;67469769;449704857;472458750	C7(Carbamidomethyl); C18(Carbamidomethyl)	2295.08	0	0	#DIV/0!
	VNYVLPNGYTIILHDTMTSR	4	4	67478766;67469769;449704857;472458750		2307.18	0	1064803456	#DIV/0!
	AAFYGAPDDHLIIPYTAECK	2	3	67478766;67469769;472458750	C19(Nethylmaleimide)	2320.1	0	0	#DIV/0!
	VNYVLPNGYTIILHDTMTSRR	2	4	67478766;67469769;449704857;472458750		2463.29	0	137815595	#DIV/0!
	VNYVLPNGYTIILHDTMTSRR	4	4	67478766;67469769;449704857;472458750	M17(Oxidation)	2479.28	0	5.82121e+08	#DIV/0!
	NDAALDPLGWTGHSGMAILAPHLTR	6	3	67478766;67469769;472458750	M16(Oxidation)	2630.31	0	6.17586e+08	#DIV/0!
	TTVGVFHICQSDVPVPADKIECPK	2	3	67478766;67469769;472458750	C9(Nethylmaleimide); C22(Carbamidomethyl)	2765.37	0	4.20872e+07	#DIV/0!
	GFDKQTEYDFSIPGHFISNYQPMTR	2	2	67469769;449704857		2978.39	0	118871541	#DIV/0!
	EEGYAVDKKYPEGIIYVPEDSVFTIEDASIK	2	4	67478766;67469769;449704857;472458750		3504.74	0	161551096	#DIV/0!
	SLYREDWKGDWQSR	1	1	67469769		1825.86	0	3.63446e+07	#DIV/0!
	DFFPAAK	5	3	67478766;67469769;449704857		795.405	1511066430	3.209e+09	2.12366
	TIAEKPR	4	2	67478766;67469769		814.478	434062715	2077479224	4.78613
	NNPPQVAK	4	3	67478766;67469769;449704857		867.47	6.36252e+08	2332360144	3.66578
	FSEMVEK	8	4	67478766;67469769;449704857;472458750	M4(Oxidation)	885.402	187206681	481843392	2.57386
	GIAMNYVK	2	2	67478766;67469769		895.473	702067880	0	0
	GIAMNYVK	8	2	67478766;67469769	M4(Oxidation)	911.465	2.76582e+08	503340164	1.81986
	LVPEGDKLVGSKNPR	1	1	67469769		1608.91	3.23215e+07	0	0
	ERMCWEKEDELYNDGK	2	4	67478766;67469769;449704857;472458750	M3(Oxidation); C4(Carbamidomethyl)	2117.89	0	0	#DIV/0!
	AIQLYR	3	1	67469769		763.447	1102006439	2273592515	2.06314
	IKQGVLHNPAK	1	3	67478766;67469769;472458750		1204.72	0	2.47029e+08	#DIV/0!
	QKLEVAK	2	2	67478766;67469769		815.498	0	1277820682	#DIV/0!
	DLAYLNK	3	2	67478766;67469769		836.452	855723265	0	0
67484224	pyruvate phosphate dikinase [Entamoeba histolytica HM-1:IMSS]	79.89	11	83	83	1147	8903533673	1.60942e+10	1.80762	885	97.8363	6.17627
	Sequence	# PSMs	# Protein Groups	Protein Group Accessions	Modifications	MH+ [Da]	A2: Area	B2: Area	#VALUE!
	AALTADK	4	1	67484224		689.383	4.99522e+08	1911269632	3.82619
	TVVALAK	8	1	67484224		701.457	1270862767	3967296210	3.12173
	TEGLAEK	6	1	67484224		747.391	6.28025e+08	2068603923	3.29382
	TPQIISK	8	1	67484224		786.473	4.67932e+09	1.01929e+10	2.17828
	NMQLVEK	4	1	67484224		861.451	867418048	2468235840	2.8455
	MNATATVR	8	1	67484224		863.442	1833933746	4473743870	2.43943
	MFNAVER	8	1	67484224		866.42	5638657746	11378957517	2.01803
	MNATATVR	2	1	67484224	M1(Oxidation)	879.435	193290715	0	0
	MFNAVER	8	1	67484224	M1(Oxidation)	882.415	536324260	982952186	1.83276
	KTEEFTK	2	1	67484224		882.458	264385035	0	0
	QFIANGNK	2	1	67484224		891.47	316122638	0	0
	TSHAAVVAR	8	1	67484224		911.505	9.37437e+08	959919858	1.02398
	FAYDSYR	8	1	67484224		921.412	2143704349	3003921364	1.40128
	LYMLQTR	10	1	67484224		924.497	2.4632e+09	4.13554e+09	1.67893
	QDFIGLLK	22	1	67484224		933.542	5805147656	9289620255	1.60024
	GAGLCTMTK	8	1	67484224	C5(Carbamidomethyl)	938.444	748034960	1769751584	2.36587
	LYMLQTR	10	1	67484224	M3(Oxidation)	940.492	2.65721e+08	356873915	1.34304
	IAAAQAQIR	10	1	67484224		941.555	7372543698	15501397136	2.10258
	ELAQVFIK	4	1	67484224		947.558	1295342673	833576356	0.643518
	RFVSLFGK	6	1	67484224		953.558	626191948	670968052	1.07151
	GAGLCTMTK	6	1	67484224	C5(Carbamidomethyl); M7(Oxidation)	954.44	1.07289e+08	352390356	3.28449
	NMQLVEKK	6	1	67484224		989.545	751392635	1354519554	1.80268
	GAGLCTMTK	4	1	67484224	C5(Nethylmaleimide+water)	1024.48	70520034	0	0
	KLYMLQTR	4	1	67484224		1052.59	1.69136e+08	351176564	2.0763
	ELAQVFIKK	10	1	67484224		1075.65	115045653	112108512	0.97447
	TMNGLPVTVR	10	1	67484224		1087.59	2.81727e+09	4.6858e+09	1.66324
	TMNGLPVTVR	10	1	67484224	M2(Oxidation)	1103.59	643264754	6.77109e+08	1.05261
	LSGKTEGLAEK	6	1	67484224		1132.62	5.96537e+08	331287202	0.555351
	MPEGLMEEVK	4	1	67484224		1162.55	286017630	406438758	1.42103
	AFLEATAEVIK	12	1	67484224		1191.67	2.12815e+09	3456315490	1.62409
	MILSNTLEER	10	1	67484224		1205.62	7.3069e+09	11141705754	1.52482
	EDSENKFIPK	11	1	67484224		1206.6	3056062888	2.89616e+09	0.947676
	MILSNTLEER	6	1	67484224	M1(Oxidation)	1221.61	1181507930	1653942740	1.39986
	NAQGEDVVAGIR	10	1	67484224		1228.63	3.33915e+09	3667169587	1.09824
	YLNELMPLQK	10	1	67484224		1248.67	6948672268	9954659712	1.4326
	LDTELDANDMK	6	1	67484224		1264.57	879442382	775594886	0.881917
	YLNELMPLQK	12	1	67484224	M6(Oxidation)	1264.66	2454233586	2.63229e+09	1.07255
	LDTELDANDMK	8	1	67484224	M10(Oxidation)	1280.57	6.95217e+07	67659445	0.973214
	MPEGLMEEVKK	12	1	67484224		1290.64	1357691014	3309822002	2.43783
	MPEGLMEEVKK	4	1	67484224	M1(Oxidation)	1306.64	0	3.70287e+08	#DIV/0!
	TEGLAEKEVVLK	8	1	67484224		1315.75	462356162	1097790269	2.37434
	IAPQSVDQLLHK	14	1	67484224		1348.76	11291727758	1.16598e+10	1.03259
	IGVFANADLPSAAK	6	1	67484224		1373.74	4645786368	7600008984	1.63589
	KYLNELMPLQK	4	1	67484224		1376.76	4.67846e+07	1.09024e+08	2.33035
	GMGKPCVSGAEGIK	12	1	67484224	C6(Carbamidomethyl)	1390.68	1.38034e+09	1741215072	1.26144
	TGVDMVEEGLITK	20	1	67484224		1391.71	6.61438e+09	7895501779	1.19369
	ALEFGAEGIGLCR	16	1	67484224	C12(Carbamidomethyl)	1392.69	2.88973e+09	4667972220	1.61536
	IALNVDDEVYDK	4	1	67484224		1393.69	8.83955e+08	1234405676	1.39646
	GMGKPCVSGAEGIK	8	1	67484224	M2(Oxidation); C6(Carbamidomethyl)	1406.68	593579372	846601670	1.42627
	TGVDMVEEGLITK	14	1	67484224	M5(Oxidation)	1407.71	1.07054e+09	976052203	0.911739
	NMPANYAEAPLVK	16	1	67484224		1417.72	5300047226	6923706244	1.30635
	NVLEPVHEEVEK	8	1	67484224		1421.73	2359395064	2985819602	1.2655
	ELMEVNPMIGHR	4	1	67484224		1425.7	230045704	4.04833e+08	1.75979
	NMPANYAEAPLVK	11	1	67484224	M2(Oxidation)	1433.71	2141795492	2460982468	1.14903
	ELMEVNPMIGHR	6	1	67484224	M8(Oxidation)	1441.69	249848736	3.46009e+07	0.138487
	VYAFEDGDGTNKK	20	1	67484224		1443.68	2026994870	3.91238e+09	1.93014
	TEGLAEKEVVLKK	12	1	67484224		1443.84	885745185	1558205564	1.7592
	ALEFGAEGIGLCR	8	1	67484224	C12(Nethylmaleimide)	1460.72	8.60103e+08	1510025164	1.75563
	GMGKPCVSGAEGIK	7	1	67484224	C6(Nethylmaleimide+water)	1476.72	1.2702e+08	110316264	0.868494
	ALEFGAEGIGLCR	20	1	67484224	C12(Nethylmaleimide+water)	1478.73	2.9419e+08	5.37851e+08	1.82824
	IGVFANADLPSAAKK	16	1	67484224		1501.84	2.68722e+09	4.31669e+09	1.60638
	KIGVFANADLPSAAK	8	1	67484224		1501.84	6.85984e+08	9.82338e+08	1.43201
	VFGGEENPLLVSVR	24	1	67484224		1515.82	7177662032	10711491488	1.49234
	MFNAVERLPIVVK	8	1	67484224		1515.87	4.25481e+08	990558992	2.32809
	KALEFGAEGIGLCR	11	1	67484224	C13(Carbamidomethyl)	1520.79	732397504	1022677856	1.39634
	MFNAVERLPIVVK	3	1	67484224	M1(Oxidation)	1531.87	2.10452e+08	0	0
	NVLEPVHEEVEKK	25	1	67484224		1549.83	4.34958e+09	4.53366e+09	1.04232
	VPFMYGTMVECVR	8	1	67484224	C11(Carbamidomethyl)	1588.74	4.5071e+08	645417330	1.432
	KALEFGAEGIGLCR	10	1	67484224	C13(Nethylmaleimide)	1588.82	178066128	189833848	1.06609
	VPFMYGTMVECVR	18	1	67484224	M4(Oxidation); C11(Carbamidomethyl)	1604.73	947033186	1789003896	1.88906
	KALEFGAEGIGLCR	8	1	67484224	C13(Nethylmaleimide+water)	1606.82	88341557	1.1778e+08	1.33324
	AFLEATAEVIKEGIK	16	1	67484224		1618.91	6.45019e+08	1959650734	3.03813
	VPFMYGTMVECVR	14	1	67484224	M4(Oxidation); M8(Oxidation); C11(Carbamidomethyl)	1620.72	3.31678e+08	330938442	0.997769
	VKELMEVNPMIGHR	7	1	67484224		1652.86	282531557	683433716	2.41896
	VPFMYGTMVECVR	6	1	67484224	C11(Nethylmaleimide)	1656.76	2.71017e+07	63220098	2.3327
	LGTTNPEIYEMQIR	19	1	67484224		1664.83	8046329563	9970474756	1.23913
	VKELMEVNPMIGHR	10	1	67484224	M10(Oxidation)	1668.86	3.83417e+08	5.80172e+08	1.51316
	VPFMYGTMVECVR	10	1	67484224	M4(Oxidation); C11(Nethylmaleimide)	1672.75	109061579	0	0
	VPFMYGTMVECVR	6	1	67484224	C11(Nethylmaleimide+water)	1674.77	6.02531e+07	0	0
	LGTTNPEIYEMQIR	20	1	67484224	M11(Oxidation)	1680.83	2184502464	1.74848e+09	0.800402
	VKELMEVNPMIGHR	2	1	67484224	M5(Oxidation); M10(Oxidation)	1684.86	7.48922e+07	0	0
	VPFMYGTMVECVR	8	1	67484224	M8(Oxidation); C11(Nethylmaleimide+water)	1690.76	41239048	147452903	3.57557
	LSGKTEGLAEKEVVLK	5	1	67484224		1700.98	7.08998e+07	204249448	2.88082
	DPGTGENMFFGEYLK	8	1	67484224		1704.76	1.47511e+09	2750973583	1.86492
	DPGTGENMFFGEYLK	14	1	67484224	M8(Oxidation)	1720.75	2487614095	2.83718e+09	1.14052
	IGLPVPQGFVITTEMCK	14	1	67484224	C16(Carbamidomethyl)	1889.99	8.58751e+07	999315208	11.6368
	IGLPVPQGFVITTEMCK	8	1	67484224	M15(Oxidation); C16(Carbamidomethyl)	1905.99	152047951	217275246	1.42899
	GMGKPCVSGAEGIKVDVAK	4	1	67484224	M2(Oxidation); C6(Carbamidomethyl)	1918.98	340364335	0	0
	IGLPVPQGFVITTEMCK	4	1	67484224	C16(Nethylmaleimide)	1958	4.08221e+07	5.48266e+08	13.4306
	IGLPVPQGFVITTEMCK	4	1	67484224	M15(Oxidation); C16(Nethylmaleimide)	1974.02	3.2004e+07	2.35378e+07	0.735462
	IALNVDDEVYDKTLENK	12	1	67484224		1979	1.27581e+09	2.99371e+09	2.34651
	IALNVDDEVYDKTLENKK	10	1	67484224		2107.09	471714019	672925642	1.42655
	MAEDADLPGCYEQLLDIR	14	1	67484224	C10(Carbamidomethyl)	2108.96	1.32915e+08	5.76929e+08	4.34057
	GEVPLEEPQVGSGYFGTILK	18	1	67484224		2120.09	1.73837e+09	4527989456	2.60473
	MAEDADLPGCYEQLLDIR	8	1	67484224	M1(Oxidation); C10(Carbamidomethyl)	2124.96	6.94006e+07	153997564	2.21897
	MAEDADLPGCYEQLLDIR	6	1	67484224	C10(Nethylmaleimide)	2177	24713078	209133464	8.46246
	LLDPPLHEFLPTLEELMR	8	1	67484224	M17(Oxidation)	2179.15	1.28487e+08	544484286	4.23765
	MAEDADLPGCYEQLLDIR	4	1	67484224	M1(Oxidation); C10(Nethylmaleimide)	2192.98	0	51940230	#DIV/0!
	LDTELDANDMKELAQVFIK	6	1	67484224		2193.11	9.30351e+07	1319371138	14.1814
	MAEDADLPGCYEQLLDIR	2	1	67484224	C10(Nethylmaleimide+water)	2194.99	0	0	#DIV/0!
	LDTELDANDMKELAQVFIK	6	1	67484224	M10(Oxidation)	2209.11	22703533	63408482	2.79289
	ILPANPFEILDRPGVGEVMR	25	1	67484224		2223.2	4.29371e+09	19934396670	4.64269
	MAEDADLPGCYEQLLDIRK	10	1	67484224	C10(Carbamidomethyl)	2237.06	7.63657e+08	2187310053	2.86426
	ILPANPFEILDRPGVGEVMR	17	1	67484224	M19(Oxidation)	2239.19	2.05102e+09	3618481587	1.76423
	MAEDADLPGCYEQLLDIRK	10	1	67484224	M1(Oxidation); C10(Carbamidomethyl)	2253.05	274434932	4.74495e+08	1.72899
	MAEDADLPGCYEQLLDIRK	8	1	67484224	C10(Nethylmaleimide)	2305.08	2.78982e+08	914612841	3.27839
	MAEDADLPGCYEQLLDIRK	6	1	67484224	M1(Oxidation); C10(Nethylmaleimide)	2321.08	165498989	205668824	1.24272
	LDTELDANDMKELAQVFIKK	8	1	67484224		2321.21	9.42896e+07	6.04038e+08	6.40621
	THAEIMIPNVTEVNELINLR	4	1	67484224	M6(Oxidation)	2322.22	2.34861e+06	1.17724e+08	50.1249
	MAEDADLPGCYEQLLDIRK	10	1	67484224	C10(Nethylmaleimide+water)	2323.1	104132264	7.77627e+07	0.746769
	GLPASPGAATGAVVFDADDAVEQAK	22	1	67484224		2357.17	4437061407	7624846730	1.71845
	EETKPEDIHGFFVAEGILTCR	12	1	67484224	C20(Carbamidomethyl)	2448.19	4.49261e+08	1668253712	3.71333
	GMGKPCVSGAEGIKVDVAK	1	1	67484224	C6(Nethylmaleimide+water)	1989.02	3.35357e+07	0	0
	GMGKPCVSGAEGIK	2	1	67484224		1333.66	0	382244600	#DIV/0!
	KNVLEPVHEEVEKK	4	1	67484224		1677.92	0	1.55697e+08	#DIV/0!
	IGLPVPQGFVITTEMCK	4	1	67484224	C16(Nethylmaleimide+water)	1976.02	0	59811032	#DIV/0!
	TGVDMVEEGLITKEQAIMR	2	1	67484224		2120.08	0	86681072	#DIV/0!
	LLDPPLHEFLPTLEELMR	6	1	67484224		2163.16	0	942713194	#DIV/0!
	SGAAMSMPGMMDTILNLGLNDK	4	1	67484224		2267.06	0	5.58355e+07	#DIV/0!
	THAEIMIPNVTEVNELINLR	2	1	67484224		2306.23	0	7.7932e+07	#DIV/0!
	THAEIMIPNVTEVNELINLRK	4	1	67484224		2434.32	0	8.71512e+08	#DIV/0!
	EETKPEDIHGFFVAEGILTCR	2	1	67484224	C20(Nethylmaleimide+water)	2534.23	0	117238824	#DIV/0!
	AALTADKIATEASFFSFGTNDLTQGTFSYSR	2	1	67484224		3317.6	0	2.25351e+08	#DIV/0!
	ITPEQADGTAVSVVSMVYGNMGNDSATGVCFTR	2	1	67484224	C30(Carbamidomethyl)	3434.58	0	234764563	#DIV/0!
	GMGKPCVSGAEGIKVDVAK	1	1	67484224		1845.95	0	107116632	#DIV/0!
	VPFMYGTMVECVR	1	1	67484224	M4(Oxidation); M8(Oxidation); C11(Nethylmaleimide+water)	1706.76	0	29379117	#DIV/0!
	FVSLFGK	14	1	67484224		797.457	5000011571	7617805999	1.52356
	FAYDSYRR	3	1	67484224		1077.51	2570045090	0	0
	WANEIKK	2	1	67484224		888.495	0	2.84392e+08	#DIV/0!
	TEEFTK	5	1	67484224		754.363	3.90844e+08	1955749872	5.00391
	KVLLLR	2	1	67484224		741.535	0	427481618	#DIV/0!
	LPIVVK	9	1	67484224		668.471	6.1905e+09	1.28468e+10	2.07524
	KLLGGK	2	1	67484224		615.419	0	174708169	#DIV/0!
	LTNNER	4	1	67484224		746.379	0	477146125	#DIV/0!
929587	pyruvate oxidoreductase [Entamoeba histolytica]	60.17	12	3	82	1471	1.75902e+10	3.51752e+10	1.99971	1165	128.198	7.04932
	Sequence	# PSMs	# Protein Groups	Protein Group Accessions	Modifications	MH+ [Da]	A2: Area	B2: Area	#VALUE!
	VGELTGR	10	2	929587;183230217		731.408	4934801373	14751526714	2.98928
	AQQAGYK	6	2	929587;183230217		765.389	1.14691e+08	4.16425e+08	3.63085
	AVFDNLK	12	2	929587;183230217		806.44	1965774692	3536969099	1.79927
	SNADYLK	8	2	929587;183230217		810.399	1.40318e+09	4648283779	3.31269
	VPEIVQK	10	2	929587;183230217		812.488	4.35417e+09	1.02448e+10	2.35287
	FGQKPIK	6	2	929587;183230217		817.495	2322561783	7552460916	3.25178
	FASSGCK	6	2	929587;183230217	C6(Nethylmaleimide+water)	842.37	2.67002e+08	739271940	2.76878
	TSHEIQK	8	2	929587;183230217		842.436	2.14011e+08	4.32982e+09	20.2318
	GNELPVSK	10	2	929587;183230217		843.458	6970167916	32902602320	4.72049
	ATNLGAVVK	10	2	929587;183230217		872.521	7987739060	20740253176	2.59651
	EFTPAMAK	10	2	929587;183230217		894.44	6.68377e+09	20608399544	3.08335
	EFTPAMAK	12	2	929587;183230217	M6(Oxidation)	910.434	5.8428e+08	1575087488	2.69578
	IPTWEASK	6	2	929587;183230217		931.491	1.82856e+08	0	0
	MNHDAIDK	8	2	929587;183230217		943.431	7.57954e+08	3580706192	4.72417
	ALDGLVEVK	22	2	929587;183230217		943.547	7854084334	15196201390	1.93482
	MNHDAIDK	7	2	929587;183230217	M1(Oxidation)	959.427	1.31891e+08	995226576	7.5458
	FYTIDAIK	29	2	929587;183230217		970.527	1.56095e+10	38103414192	2.44104
	GDLEAFLAR	12	2	929587;183230217		991.52	3443620702	4165202995	1.20954
	SGGVTVSHLR	18	2	929587;183230217		1012.56	7881399274	18637775376	2.36478
	LANVIPFEK	22	2	929587;183230217		1030.6	1.87407e+10	34519498052	1.84195
	SKATNLGAVVK	16	2	929587;183230217		1087.65	1060911920	2288290208	2.15691
	TLLEEWIAK	14	2	929587;183230217		1102.62	7.54204e+09	1.14375e+10	1.5165
	GLNPIHPSQR	24	2	929587;183230217		1118.61	10483425228	2.44493e+10	2.33219
	APAEFVQIDGK	30	2	929587;183230217		1174.61	17183909684	26454792808	1.53951
	TLLEEWIAKK	22	2	929587;183230217		1230.71	946168968	1.56107e+09	1.64988
	SLVDMKYVDR	6	2	929587;183230217	M5(Oxidation)	1241.62	305995088	8.20011e+08	2.67982
	IHQLTYDQIK	14	2	929587;183230217		1258.68	3.17866e+09	10191671704	3.20628
	YMDKVGELTGR	16	2	929587;183230217		1268.63	1.49826e+09	4742323762	3.16521
	RGLNPIHPSQR	8	2	929587;183230217		1274.71	108822300	4.36439e+08	4.01057
	YMDKVGELTGR	12	2	929587;183230217	M2(Oxidation)	1284.63	4.45075e+08	745136532	1.67418
	NWEFAMTLSPK	6	2	929587;183230217	M6(Oxidation)	1339.64	7.77418e+08	877494780	1.12873
	CFYLTPEESAK	8	2	929587;183230217	C1(Carbamidomethyl)	1344.61	2328781106	2983291776	1.28105
	INMIMQTVFFK	14	2	929587;183230217		1371.72	1063726050	9.50453e+09	8.93513
	FAADGFMPMGTTK	10	2	929587;183230217		1373.62	2218420032	15576976365	7.02165
	IYAAVKPLLAAEK	24	2	929587;183230217		1386.83	9945562490	11036187308	1.10966
	INMIMQTVFFK	20	2	929587;183230217	M5(Oxidation)	1387.71	1.8678e+09	4463713698	2.38982
	FAADGFMPMGTTK	28	2	929587;183230217	M9(Oxidation)	1389.62	2.2194e+09	4.57772e+09	2.06259
	INMIMQTVFFK	6	2	929587;183230217	M3(Oxidation); M5(Oxidation)	1403.71	224624992	0	0
	AVFDNLKNEEPK	41	2	929587;183230217		1403.72	9.44572e+09	1.42062e+10	1.50398
	IFEYYGAADAER	32	2	929587;183230217		1404.64	16845840512	26418197296	1.56823
	FAADGFMPMGTTK	12	2	929587;183230217	M7(Oxidation); M9(Oxidation)	1405.62	988635499	1385045148	1.40097
	CFYLTPEESAK	22	2	929587;183230217	C1(Nethylmaleimide)	1412.64	2.74733e+09	2186118288	0.795726
	HFLEQLPNTVTK	28	1	929587		1426.77	3.69413e+09	11262758208	3.04882
	CFYLTPEESAK	13	2	929587;183230217	C1(Nethylmaleimide+water)	1430.65	4.26331e+08	291441680	0.683605
	MAVNSGYWSLYR	22	2	929587;183230217		1446.69	3.84834e+09	10950943960	2.84563
	MAVNSGYWSLYR	10	2	929587;183230217	M1(Oxidation)	1462.68	3041039019	6063976626	1.99405
	DKETADKLHAQLK	20	2	929587;183230217		1496.81	2.52667e+09	9.11846e+09	3.60888
	RINMIMQTVFFK	14	2	929587;183230217		1527.82	103023860	936994466	9.09493
	RINMIMQTVFFK	20	2	929587;183230217	M4(Oxidation)	1543.82	4.75322e+08	9.69947e+08	2.04061
	SNADYLKVPEIVQK	22	2	929587;183230217		1603.87	8336637907	16091666272	1.93023
	VPAEWANAPLETVTK	18	2	929587;183230217		1625.85	7.40846e+09	20942798800	2.82688
	IYAAVKPLLAAEKDK	11	2	929587;183230217		1629.96	427620002	5.28695e+08	1.23637
	IAGEHLPCVFHVTAR	44	2	929587;183230217	C8(Carbamidomethyl)	1706.88	3475849683	1.47297e+10	4.23772
	VGVLSVHLYRPWSAK	20	2	929587;183230217		1711.97	1.82799e+09	5.1808e+09	2.83415
	IAGEHLPCVFHVTAR	20	2	929587;183230217	C8(Nethylmaleimide)	1774.91	46532916	512433056	11.0123
	IAGEHLPCVFHVTAR	36	2	929587;183230217	C8(Nethylmaleimide+water)	1792.92	1391444062	739918704	0.531763
	FAADGFMPMGTTKYEK	8	2	929587;183230217		1793.83	619518246	3.24001e+09	5.22989
	SEVLGLIEQNSDMFVK	12	2	929587;183230217		1808.91	3.5317e+08	942319933	2.66817
	FAADGFMPMGTTKYEK	12	2	929587;183230217	M9(Oxidation)	1809.82	258014181	1492949012	5.78631
	SEVLGLIEQNSDMFVK	16	2	929587;183230217	M13(Oxidation)	1824.91	115007081	116201036	1.01038
	MNHDAIDKALDGLVEVK	20	2	929587;183230217		1867.96	166471720	1.68481e+09	10.1207
	CLSMTPFEQVSEVESK	22	2	929587;183230217	C1(Carbamidomethyl)	1870.86	706407724	1645729052	2.32972
	MNHDAIDKALDGLVEVK	14	2	929587;183230217	M1(Oxidation)	1883.96	2.15347e+08	8.0401e+08	3.73355
	CLSMTPFEQVSEVESK	6	2	929587;183230217	C1(Carbamidomethyl); M4(Oxidation)	1886.86	141519259	128465384	0.907759
	LVEQGKPGLQLDCSEVK	22	2	929587;183230217	C13(Carbamidomethyl)	1899.99	2480522289	4236137347	1.70776
	APAEFVQIDGKAQQAGYK	6	2	929587;183230217		1920.98	127118424	1.68413e+08	1.32485
	CLSMTPFEQVSEVESK	14	2	929587;183230217	C1(Nethylmaleimide)	1938.88	1.36581e+08	448018991	3.28025
	CLSMTPFEQVSEVESK	2	2	929587;183230217	C1(Nethylmaleimide); M4(Oxidation)	1954.88	1.64946e+07	0	0
	CLSMTPFEQVSEVESK	6	2	929587;183230217	C1(Nethylmaleimide+water)	1956.88	69562629	23445082	0.337036
	LVEQGKPGLQLDCSEVK	5	2	929587;183230217	C13(Nethylmaleimide)	1968.01	218233966	2.16027e+08	0.989888
	LVEQGKPGLQLDCSEVK	5	2	929587;183230217	C13(Nethylmaleimide+water)	1986.03	2.54205e+08	239682240	0.942871
	IEAPEFVTDVLMPQLAMK	2	2	929587;183230217		2032.05	1.03126e+08	0	0
	IEAPEFVTDVLMPQLAMK	22	2	929587;183230217	M12(Oxidation)	2048.05	528542344	2786284282	5.27164
	DKSEVLGLIEQNSDMFVK	21	2	929587;183230217		2052.03	2007301814	6.99066e+09	3.48261
	IEAPEFVTDVLMPQLAMK	30	2	929587;183230217	M12(Oxidation); M17(Oxidation)	2064.04	1.57971e+08	463300980	2.93282
	DKSEVLGLIEQNSDMFVK	26	2	929587;183230217	M15(Oxidation)	2068.04	698933943	8.99833e+08	1.28744
	TLLEEWIAKKEDANESEK	14	2	929587;183230217		2133.07	9.6522e+08	2250884128	2.33199
	EDANESEKIYAAVKPLLAAEK	9	2	929587;183230217		2289.2	2.0929e+08	379585073	1.81368
	VVVVMGAAVPVLEECVDYLMK	4	2	929587;183230217	M5(Oxidation); C15(Carbamidomethyl); M20(Oxidation)	2353.19	3.49088e+07	0	0
	IIGQNTDMYVQGYFSYDAHK	12	2	929587;183230217	M8(Oxidation)	2366.08	1184474048	0	0
	IQVSAMDCTGCEVCTTACPVK	3	2	929587;183230217	C8(Carbamidomethyl); C11(Carbamidomethyl); C14(Carbamidomethyl); C18(Carbamidomethyl)	2387.03	4.30838e+07	159097700	3.69275
	IQVSAMDCTGCEVCTTACPVK	2	2	929587;183230217	C11(Nitrosyl); C14(Nethylmaleimide+water); C18(Carbamidomethyl)	2388.02	0	0	#DIV/0!
	KEDANESEKIYAAVKPLLAAEK	20	2	929587;183230217		2417.29	4.36685e+08	2.09825e+09	4.80496
	ALDGLVEVKVPAEWANAPLETVTK	8	2	929587;183230217		2550.38	1.22036e+07	2.46436e+09	201.936
	TTMIHQPYLEFSGACEGCNETALVK	8	2	929587;183230217	M3(Oxidation); C15(Carbamidomethyl); C18(Carbamidomethyl)	2872.3	5.42753e+08	1046256763	1.92769
	IEAPEFVTDVLMPQLAMKGNELPVSK	4	2	929587;183230217	M17(Oxidation)	2872.48	5.82062e+07	536729242	9.22116
	LVEQGKPGLQLDCSEVKGDLEAFLAR	20	2	929587;183230217	C13(Carbamidomethyl)	2872.49	2.92033e+08	8.11868e+09	27.8006
	LLDAAKPNSVFVLNCPWTGAELEAQLPGSLKR	14	2	929587;183230217	C15(Carbamidomethyl)	3494.85	1.36005e+08	9.86543e+09	72.5371
	ETADKLHAQLK	1	2	929587;183230217		1253.69	1.3141e+08	0	0
	CCSNVICVHFNCPHAAIR	4	1	929587	C1(Nethylmaleimide); C2(Nitrosyl); C7(Nitrosyl)	2169.92	8.35039e+07	2.2818e+07	0.273257
	FAADGFMPMGTTKYEK	7	2	929587;183230217	M7(Oxidation); M9(Oxidation)	1825.81	2.59224e+08	70232462	0.270934
	IEAPEFVTDVLMPQLAMKGNELPVSK	2	2	929587;183230217	M12(Oxidation); M17(Oxidation)	2888.47	1.83464e+07	0	0
	NWEFAMTLSPK	4	2	929587;183230217		1323.64	0	1060808644	#DIV/0!
	RINMIMQTVFFK	2	2	929587;183230217	M4(Oxidation); M6(Oxidation)	1559.81	0	121332798	#DIV/0!
	LANVIPFEKAIVLLK	2	2	929587;183230217		1668.05	0	3.67927e+07	#DIV/0!
	VVVVMGAAVPVLEECVDYLMK	2	2	929587;183230217	C15(Carbamidomethyl); M20(Oxidation)	2337.19	0	284293803	#DIV/0!
	IIGQNTDMYVQGYFSYDAHK	16	2	929587;183230217		2350.1	0	2202248749	#DIV/0!
	TTMIHQPYLEFSGACEGCNETALVK	2	2	929587;183230217	C15(Carbamidomethyl); C18(Carbamidomethyl)	2856.3	0	1695792263	#DIV/0!
	KDLGAIAMAYGDVYVASIALGANPAQAFK	2	2	929587;183230217		2925.52	0	2.91956e+08	#DIV/0!
	LVEQGKPGLQLDCSEVKGDLEAFLAR	4	2	929587;183230217	C13(Nethylmaleimide)	2940.51	0	1125151590	#DIV/0!
	KDLGAIAMAYGDVYVASIALGANPAQAFK	2	2	929587;183230217	M8(Oxidation)	2941.51	0	4.57872e+08	#DIV/0!
	LVEQGKPGLQLDCSEVKGDLEAFLAR	13	2	929587;183230217	C13(Nethylmaleimide+water)	2958.54	0	808156288	#DIV/0!
	TIIANATGCSSIWGATWGTNPYTVDGEGR	8	2	929587;183230217	C9(Carbamidomethyl)	3055.42	0	709173303	#DIV/0!
	LLDAAKPNSVFVLNCPWTGAELEAQLPGSLK	4	2	929587;183230217	C15(Carbamidomethyl)	3338.75	0	1.83644e+09	#DIV/0!
	IYAAVKPLLAAEKDKSEVLGLIEQNSDMFVK	2	2	929587;183230217		3419.85	0	3.11165e+08	#DIV/0!
	MNHDAIDKALDGLVEVKVPAEWANAPLETVTK	4	2	929587;183230217		3474.79	0	179650051	#DIV/0!
	LLDAAKPNSVFVLNCPWTGAELEAQLPGSLKR	6	2	929587;183230217	C15(Nethylmaleimide+water)	3580.89	0	1763805275	#DIV/0!
	VPAEWANAPLETVTKIEAPEFVTDVLMPQLAMK	2	2	929587;183230217		3638.89	0	64218469	#DIV/0!
	VPAEWANAPLETVTKIEAPEFVTDVLMPQLAMK	6	2	929587;183230217	M27(Oxidation)	3654.89	0	250973487	#DIV/0!
	AIVLLK	19	2	929587;183230217		656.471	6.38886e+09	26716816918	4.18178
	FASSGCK	4	2	929587;183230217	C6(Carbamidomethyl)	756.334	2.34361e+08	2.14487e+09	9.15196
	SQYLIQMADYTACHFPNYVK	1	1	929587	M7(Oxidation); C13(Carbamidomethyl)	2465.11	0	0	#DIV/0!
	FALLGR	19	2	929587;183230217		676.414	1.07438e+10	1.87727e+10	1.7473
	FASSGCK	2	2	929587;183230217	C6(Nethylmaleimide)	824.365	6.59593e+07	0	0
	ISVLDR	7	2	929587;183230217		702.415	9939359404	22518555160	2.26559
	SLVDMK	5	2	929587;183230217		692.366	2969107820	14588735808	4.91351
	LHAQLK	2	2	929587;183230217		709.435	139044498	391843638	2.81812
	SLVDMK	3	2	929587;183230217	M5(Oxidation)	708.361	288568538	0	0
	KLAHLK	1	2	929587;183230217		709.471	0	122038755	#DIV/0!
	LSNELK	3	2	929587;183230217		703.399	4206185240	15488492464	3.68231
	YGLGSK	3	2	929587;183230217		624.335	3.4252e+09	12860253947	3.7546
	KLLLK	1	6	67466081;67468031;67478708;67479505;929587;67466703		614.46	0	648444792	#DIV/0!
	NSLSDR	2	2	929587;183230217		691.336	0	1979972216	#DIV/0!
183232639	alcohol dehydrogenase [Entamoeba histolytica HM-1:IMSS]	77.7	3	1	81	1732	1.9444e+10	3.83912e+10	1.97445	870	95.5274	7.25439
	Sequence	# PSMs	# Protein Groups	Protein Group Accessions	Modifications	MH+ [Da]	A2: Area	B2: Area	#VALUE!
	CSIMAAK	4	2	183232639;472459638	C1(Carbamidomethyl)	780.375	3.50846e+08	3.31031e+09	9.4352
	CSIMAAK	4	2	183232639;472459638	C1(Carbamidomethyl); M4(Oxidation)	796.371	7.70087e+07	604069530	7.84418
	IFIVSDR	22	4	183234048;183232639;472459638;449709136		849.484	18871580821	35327700184	1.87201
	VMDVLKR	6	2	183232639;472459638		860.504	4.83597e+08	1719727440	3.55612
	YNGQKPR	7	2	183232639;472459638		862.454	3.37446e+07	3.31859e+08	9.83445
	CSIMAAK	14	2	183232639;472459638	C1(Nethylmaleimide+water)	866.411	2.65679e+08	1056297922	3.97584
	KLAMWPK	15	2	183232639;472459638		873.502	937128088	1973923855	2.10635
	IDYIVKK	6	3	183232639;472459638;449706073		878.534	4.8281e+08	1533420128	3.17603
	ACEELMK	10	2	183232639;472459638	C2(Carbamidomethyl)	880.392	2699119293	7000487529	2.59362
	CSIMAAK	6	2	183232639;472459638	C1(Nethylmaleimide+water); M4(Oxidation)	882.409	3.89492e+07	237275280	6.09192
	ACEELMK	4	2	183232639;472459638	C2(Carbamidomethyl); M6(Oxidation)	896.385	2.89125e+08	829538428	2.86913
	QKFIDLR	8	2	183232639;472459638		919.536	1.38845e+08	541739020	3.90176
	ACEELMK	10	2	183232639;472459638	C2(Nethylmaleimide)	948.418	3.93688e+08	668786587	1.69877
	LSPVLAILK	16	2	183232639;472459638		953.639	1.01277e+10	16663055364	1.6453
	ACEELMK	13	2	183232639;472459638	C2(Nethylmaleimide+water)	966.429	4.01664e+08	9.22321e+08	2.29625
	ATETITGFK	4	2	183232639;472459638		967.51	8803362840	14944784517	1.69762
	LVFENLLK	27	2	183232639;472459638		975.587	18412816575	2.46269e+10	1.33749
	NNLQWFR	18	2	183232639;472459638		977.496	9723754628	2.21074e+10	2.27355
	GIFEDKATK	14	3	183232639;472459638;449706073		1008.54	747584905	2108571116	2.82051
	SYNGDLEAR	10	2	183232639;472459638		1024.47	6.04103e+09	12633655588	2.09131
	AFKFPTMGK	32	2	183232639;472459638		1026.54	2.16136e+09	5074934884	2.34803
	AFKFPTMGK	13	2	183232639;472459638	M7(Oxidation)	1042.54	1974196920	3079305262	1.55978
	QKFIDLRK	2	2	183232639;472459638		1047.63	7.42632e+07	0	0
	QAANDVVMSK	8	2	183232639;472459638		1062.53	4.30853e+09	25848237586	5.99932
	VPMVKDMEK	6	2	183232639;472459638		1076.55	5.4021e+07	1.78381e+08	3.30206
	QAANDVVMSK	12	2	183232639;472459638	M8(Oxidation)	1078.52	7.17042e+08	4983767336	6.95046
	AENTQDGIDK	4	2	183232639;472459638		1090.5	2.589e+08	849942334	3.2829
	VPMVKDMEK	2	2	183232639;472459638	M3(Oxidation); M7(Oxidation)	1108.54	0	0	#DIV/0!
	EVGPNEPLTR	24	2	183232639;472459638		1111.58	1.79007e+10	32220532112	1.79996
	AEAMVEFNGR	6	2	183232639;472459638		1123.52	469995805	3.69722e+08	0.786649
	RNNLQWFR	6	2	183232639;472459638		1133.6	1.37496e+08	192455612	1.39972
	GHSAAIHSNDK	16	2	183232639;472459638		1136.54	575473404	2304760274	4.00498
	AEAMVEFNGR	4	2	183232639;472459638	M4(Oxidation)	1139.52	7.14259e+07	0	0
	IFFEPHSIR	48	2	183232639;472459638		1145.62	20197560420	38813659508	1.9217
	VGAAFHLPHGR	8	2	183232639;472459638		1161.63	1.13232e+08	156007316	1.37777
	YLAELKELSK	24	2	183232639;472459638		1193.68	3705311479	10384736136	2.80266
	EKLSPVLAILK	40	2	183232639;472459638		1210.78	5.8033e+09	9724422997	1.67567
	CVAVLLPHVIR	20	2	183232639;472459638	C1(Carbamidomethyl)	1276.76	2.79871e+09	4310552364	1.54019
	SYNGDLEAREK	4	2	183232639;472459638		1281.61	114248745	1.05661e+08	0.924837
	YMELAQMVGLK	18	2	183232639;472459638		1282.65	4095255237	7193243882	1.75648
	YMELAQMVGLK	14	2	183232639;472459638	M7(Oxidation)	1298.65	2337923788	2113001452	0.903794
	YMELAQMVGLK	6	2	183232639;472459638	M2(Oxidation); M7(Oxidation)	1314.65	286275296	1.95698e+08	0.683601
	CVAVLLPHVIR	55	2	183232639;472459638	C1(Nethylmaleimide)	1344.78	4.31524e+09	6577134478	1.52416
	CVAVLLPHVIR	38	2	183232639;472459638	C1(Nethylmaleimide+water)	1362.79	5.07416e+08	798473263	1.57361
	QANIDEAAWMSK	12	2	183232639;472459638		1363.63	4680145632	7027713120	1.5016
	QANIDEAAWMSK	16	2	183232639;472459638	M10(Oxidation)	1379.63	1121180928	1858696272	1.6578
	EIYDQVVEEMK	8	2	183232639;472459638		1382.65	940773232	1487328800	1.58096
	CNTPAEGVEAFAK	16	2	183232639;472459638	C1(Carbamidomethyl)	1393.64	2.15438e+09	4.17279e+09	1.93689
	EIYDQVVEEMK	2	2	183232639;472459638	M10(Oxidation)	1398.65	3.42588e+07	0	0
	EAVKLVFENLLK	22	2	183232639;472459638		1402.83	3.06419e+08	7.44917e+08	2.43104
	TLGAYFINEEEK	12	2	183232639;472459638		1413.69	1.13298e+10	1.99108e+10	1.75739
	LGYVDRVMDVLK	10	2	183232639;472459638	M8(Oxidation)	1423.76	566230597	799544276	1.41205
	EYLKPEYTQEK	16	3	183232639;472459638;449706073		1427.71	4.94666e+09	8669188788	1.75253
	NPIVFSFHPSALK	28	2	183232639;472459638		1456.79	11249072870	31692930306	2.81738
	CNTPAEGVEAFAK	20	2	183232639;472459638	C1(Nethylmaleimide)	1461.67	2059263696	1879228273	0.912573
	CNTPAEGVEAFAK	20	2	183232639;472459638	C1(Nethylmaleimide+water)	1479.68	331287250	304284026	0.91849
	VPEDCNIICAVCK	15	2	183232639;472459638	C5(Carbamidomethyl); C9(Carbamidomethyl); C12(Carbamidomethyl)	1577.71	8.85024e+08	2.03014e+09	2.29388
	TLGAYFINEEEKAK	23	2	183232639;472459638		1612.83	2487976412	8590326202	3.45274
	NIFACEHVTHEMR	18	2	183232639;472459638	C5(Carbamidomethyl)	1643.74	1.1423e+09	3497312954	3.06163
	VPEDCNIICAVCK	8	2	183232639;472459638	C5(Nethylmaleimide); C9(Carbamidomethyl); C12(Carbamidomethyl)	1645.74	1.77333e+08	177355179	1.00012
	NIFACEHVTHEMR	13	2	183232639;472459638	C5(Carbamidomethyl); M12(Oxidation)	1659.74	764217576	944126576	1.23542
	GHSAAIHSNDKAVVEK	4	2	183232639;472459638		1662.86	3.33186e+07	0	0
	VPEDCNIICAVCK	8	2	183232639;472459638	C5(Nethylmaleimide+water); C9(Carbamidomethyl); C12(Carbamidomethyl)	1663.75	0	134444995	#DIV/0!
	NIFACEHVTHEMR	20	2	183232639;472459638	C5(Nethylmaleimide)	1711.78	181135627	407167953	2.24786
	VPEDCNIICAVCK	8	2	183232639;472459638	C5(Carbamidomethyl); C9(Nethylmaleimide); C12(Nethylmaleimide)	1713.76	6.88402e+07	0	0
	TRNPIVFSFHPSALK	27	2	183232639;472459638		1713.95	3084169533	7.28211e+09	2.36113
	NIFACEHVTHEMR	18	2	183232639;472459638	C5(Nethylmaleimide+water)	1729.78	1.93679e+08	502621475	2.59512
	VPEDCNIICAVCK	6	2	183232639;472459638	C5(Carbamidomethyl); C9(Nethylmaleimide+water); C12(Nethylmaleimide)	1731.78	7.48332e+06	0	0
	ADQRYMELAQMVGLK	2	2	183232639;472459638	M6(Oxidation)	1768.88	57379005	0	0
	FMFGVNAYSADVNNAR	19	2	183232639;472459638		1775.82	1588952592	6927792994	4.35997
	VPEDCNIICAVCK	4	2	183232639;472459638	C5(Nethylmaleimide); C9(Nethylmaleimide); C12(Nethylmaleimide)	1781.8	5.70397e+06	0	0
	FMFGVNAYSADVNNAR	15	2	183232639;472459638	M2(Oxidation)	1791.81	7.65167e+08	1946798444	2.54428
	CPGMSPQWFAEQVGIK	18	2	183232639;472459638	C1(Carbamidomethyl)	1834.86	1.68547e+08	2.53646e+09	15.049
	ACEELMKATETITGFK	2	2	183232639;472459638	C2(Carbamidomethyl); M6(Oxidation)	1844.88	90953125	0	0
	CPGMSPQWFAEQVGIK	16	2	183232639;472459638	C1(Carbamidomethyl); M4(Oxidation)	1850.85	4.83943e+07	306757852	6.33872
	CPGMSPQWFAEQVGIK	6	2	183232639;472459638	C1(Nethylmaleimide+water)	1920.91	0	51875143	#DIV/0!
	TLGAYFINEEEKAKLEK	26	2	183232639;472459638		1983.05	3.03425e+09	7630593706	2.51482
	LMNHPGVATILATGGNAMVK	22	2	183232639;472459638		1995.05	4.03132e+09	12791496714	3.17303
	LMNHPGVATILATGGNAMVK	36	2	183232639;472459638	M2(Oxidation)	2011.05	3.54459e+09	8524417176	2.40491
	LMNHPGVATILATGGNAMVK	16	2	183232639;472459638	M2(Oxidation); M18(Oxidation)	2027.04	1485667364	1892961714	1.27415
	AQVALKEYLKPEYTQEK	18	3	183232639;472459638;449706073		2038.09	871014304	1262088810	1.44899
	VPEMALLAFEDQCSPANPR	20	2	183232639;472459638	C13(Carbamidomethyl)	2145.01	2276551127	4.49529e+09	1.97461
	EYLKPEYTQEKIDYIVK	18	3	183232639;472459638;449706073		2159.13	2.09269e+09	3556389630	1.69943
	VPEMALLAFEDQCSPANPR	16	2	183232639;472459638	M4(Oxidation); C13(Carbamidomethyl)	2161	895755709	9.00242e+08	1.00501
	IMWLLYEHPEADFFAMK	8	2	183232639;472459638	M2(Oxidation); M16(Oxidation)	2173.02	5.19539e+07	2.21411e+08	4.26169
	AENTQDGIDKAEAMVEFNGR	26	2	183232639;472459638		2195	3.84723e+09	6240530416	1.62208
	AENTQDGIDKAEAMVEFNGR	16	2	183232639;472459638	M14(Oxidation)	2211	6.79967e+08	535240978	0.787157
	ASVAALDQHCALAAAAVEETGR	16	2	183232639;449706073	C10(Carbamidomethyl)	2211.08	6950096010	10096478912	1.45271
	VPEMALLAFEDQCSPANPR	22	2	183232639;472459638	C13(Nethylmaleimide)	2213.04	1.90159e+08	350062496	1.84089
	VPEMALLAFEDQCSPANPR	6	2	183232639;472459638	M4(Oxidation); C13(Nethylmaleimide)	2229.04	8.43048e+07	0	0
	VPEMALLAFEDQCSPANPR	27	2	183232639;472459638	C13(Nethylmaleimide+water)	2231.05	3.66657e+08	671236176	1.83069
	VPEMALLAFEDQCSPANPR	4	2	183232639;472459638	M4(Oxidation); C13(Nethylmaleimide+water)	2247.05	4.62583e+06	89173210	19.2772
	AAYSSGKPALGVGAGNVPTYIEK	28	2	183232639;472459638		2250.18	1.92628e+10	41032242848	2.13013
	ASVAALDQHCALAAAAVEETGR	4	2	183232639;449706073	C10(Nethylmaleimide)	2279.11	2.88159e+08	606613396	2.10513
	EYLKPEYTQEKIDYIVKK	9	3	183232639;472459638;449706073		2287.23	1099861379	2331993229	2.12026
	ASVAALDQHCALAAAAVEETGR	16	2	183232639;449706073	C10(Nethylmaleimide+water)	2297.12	397777896	729348800	1.83356
	KASVAALDQHCALAAAAVEETGR	13	2	183232639;449706073	C11(Carbamidomethyl)	2339.17	2193507226	2749220060	1.25334
	KASVAALDQHCALAAAAVEETGR	2	2	183232639;449706073	C11(Nethylmaleimide+water)	2425.22	54452272	0	0
	GLAVMNTFGPDNIIAIGGGSAMDAAK	22	2	183232639;472459638		2491.24	9.47534e+08	8617986718	9.09517
	GLAVMNTFGPDNIIAIGGGSAMDAAK	28	2	183232639;472459638	M22(Oxidation)	2507.23	1.19322e+09	3106779900	2.60369
	GLAVMNTFGPDNIIAIGGGSAMDAAK	6	2	183232639;472459638	M5(Oxidation); M22(Oxidation)	2523.23	286031776	278526624	0.973761
	YMELAQMVGLKCNTPAEGVEAFAK	2	2	183232639;472459638	C12(Nethylmaleimide+water)	2743.32	0	0	#DIV/0!
	LICIPTTSGTGSEVTPFAVISDHETGK	8	2	183232639;472459638	C3(Carbamidomethyl)	2817.4	5.74585e+08	1.2183e+09	2.12031
	KYPLADYSLTPSVAIVDPMFTMSLPK	6	2	183232639;472459638		2884.5	0	1171418736	#DIV/0!
	LICIPTTSGTGSEVTPFAVISDHETGK	10	2	183232639;472459638	C3(Nethylmaleimide)	2885.43	9.16191e+07	105580676	1.15239
	KYPLADYSLTPSVAIVDPMFTMSLPK	22	2	183232639;472459638	M22(Oxidation)	2900.49	4.09251e+07	4.93984e+08	12.0704
	LICIPTTSGTGSEVTPFAVISDHETGK	6	2	183232639;472459638	C3(Nethylmaleimide+water)	2903.44	2.35358e+08	5.28489e+08	2.24547
	KYPLADYSLTPSVAIVDPMFTMSLPK	8	2	183232639;472459638	M19(Oxidation); M22(Oxidation)	2916.48	69598268	148628363	2.13552
	LICIPTTSGTGSEVTPFAVISDHETGKK	10	2	183232639;472459638	C3(Carbamidomethyl)	2945.5	3.85697e+08	592963626	1.53738
	LICIPTTSGTGSEVTPFAVISDHETGKK	2	2	183232639;472459638	C3(Nethylmaleimide)	3013.53	4.10103e+07	0	0
	NIFACEHVTHEMR	2	2	183232639;472459638	C5(Nethylmaleimide+water); M12(Oxidation)	1745.78	1.27113e+08	3.95902e+07	0.311457
	NIFACEHVTHEMR	2	2	183232639;472459638	C5(Nethylmaleimide); M12(Oxidation)	1727.77	7.84391e+07	0	0
	CSIMAAK	9	2	183232639;472459638	C1(Nethylmaleimide)	848.403	645014146	2355206648	3.6514
	LGYVDRVMDVLKR	1	2	183232639;472459638	M8(Oxidation)	1579.86	2.44406e+07	0	0
	IMWLLYEHPEADFFAMK	3	2	183232639;472459638		2141.02	0	1018090290	#DIV/0!
	IMWLLYEHPEADFFAMK	12	2	183232639;472459638	M16(Oxidation)	2157.02	0	7.44699e+08	#DIV/0!
	KASVAALDQHCALAAAAVEETGR	3	2	183232639;449706073	C11(Nethylmaleimide)	2407.2	0	1.32764e+08	#DIV/0!
	DAAISAGAPENCIQWIEFGGIEASNK	10	1	183232639	C12(Carbamidomethyl)	2748.29	0	817412456	#DIV/0!
	YPLADYSLTPSVAIVDPMFTMSLPK	2	2	183232639;472459638		2756.41	0	79432308	#DIV/0!
	AQVALKEYLKPEYTQEKIDYIVK	4	3	183232639;472459638;449706073		2769.51	0	0	#DIV/0!
	YPLADYSLTPSVAIVDPMFTMSLPK	4	2	183232639;472459638	M21(Oxidation)	2772.4	0	220922046	#DIV/0!
	YPLADYSLTPSVAIVDPMFTMSLPK	2	2	183232639;472459638	M18(Oxidation); M21(Oxidation)	2788.39	0	0	#DIV/0!
	DAAISAGAPENCIQWIEFGGIEASNK	4	1	183232639	C12(Nethylmaleimide)	2816.32	0	427699422	#DIV/0!
	DAAISAGAPENCIQWIEFGGIEASNK	6	1	183232639	C12(Nethylmaleimide+water)	2834.32	0	18793634	#DIV/0!
	SFDNGMICASEQAAIIDKEIYDQVVEEMK	2	2	183232639;472459638	M6(Oxidation); C8(Carbamidomethyl)	3349.5	0	142493598	#DIV/0!
	CPGMSPQWFAEQVGIKVPEDCNIICAVCK	1	2	183232639;472459638	C1(Carbamidomethyl); M4(Oxidation); C21(Carbamidomethyl); C25(Carbamidomethyl); C28(Carbamidomethyl)	3409.57	0	193763418	#DIV/0!
	CPGMSPQWFAEQVGIKVPEDCNIICAVCK	3	2	183232639;472459638	C1(Carbamidomethyl); M4(Oxidation); C21(Nethylmaleimide+water); C28(Nitrosyl)	3410.57	0	23410463	#DIV/0!
	TVGIINVDPLYGITEIAEPVGVVCGVTPVTNPTSTAIFK	4	2	183232639;472459638	C24(Carbamidomethyl)	4042.16	0	1197076695	#DIV/0!
	TVGIINVDPLYGITEIAEPVGVVCGVTPVTNPTSTAIFK	4	2	183232639;472459638	C24(Nethylmaleimide+water)	4128.2	0	1.71334e+08	#DIV/0!
	AAYSSGKPALGVGAGNVPTYIEKTCNIK	1	2	183232639;472459638	C25(Nethylmaleimide+water)	2952.51	0	1.3494e+08	#DIV/0!
	KASVAALDQHCALAAAAVEETGR	1	2	183232639;449706073	C11(Oxidation)	2298.13	0	32858026	#DIV/0!
	LICIPTTSGTGSEVTPFAVISDHETGKK	2	2	183232639;472459638	C3(Nethylmaleimide+water)	3031.54	0	0	#DIV/0!
	SLISIK	15	3	449704068;183232639;472459638		660.43	5750605236	16099805632	2.79967
	ACEELMK	3	2	183232639;472459638	C2(Nethylmaleimide+water); M6(Oxidation)	982.424	21603308	0	0
	ACEELMK	2	2	183232639;472459638	C2(Nethylmaleimide); M6(Oxidation)	964.413	0	179844417	#DIV/0!
	VPMVKDMEK	2	2	183232639;472459638	M7(Oxidation)	1092.55	0	70489804	#DIV/0!
	VMDVLK	10	2	183232639;472459638	M2(Oxidation)	720.396	6.65444e+08	1.59117e+09	2.39115
	LGYVDR	10	2	183232639;472459638		722.383	9155346708	2.72922e+10	2.98101
	KLAMWPK	5	2	183232639;472459638	M4(Oxidation)	889.496	797957131	778049478	0.975052
	LAMWPK	5	2	183232639;472459638		745.407	1049018256	2.24065e+09	2.13595
	IDYIVK	4	3	183232639;472459638;449706073		750.44	3472923213	6300857336	1.81428
	AQVALK	2	3	183232639;472459638;449706073		629.398	0	9483774131	#DIV/0!
	VMDVLK	6	2	183232639;472459638		704.401	5.53954e+09	17255470212	3.11496
	VPEDCNIICAVCK	1	2	183232639;472459638	C5(Nethylmaleimide); C9(Nethylmaleimide+water); C12(Nethylmaleimide)	1799.82	7.05791e+06	0	0
	YALTMK	8	2	183232639;472459638		726.386	5.24797e+09	16768232350	3.19519
	FPTMGK	2	2	183232639;472459638	M4(Oxidation)	696.338	1.50992e+08	521577607	3.45433
	YALTMK	7	2	183232639;472459638	M5(Oxidation)	742.381	4.12274e+08	1.73009e+09	4.19645
	CSIMAAK	2	2	183232639;472459638	C1(Nethylmaleimide); M4(Oxidation)	864.399	1.98988e+08	835920896	4.20087
	LAMWPK	1	2	183232639;472459638	M3(Oxidation)	761.401	0	542756432	#DIV/0!
	YLAELK	3	4	183234048;183232639;472459638;449709136		736.425	8.58499e+09	19701093836	2.29483
	FIDLRK	1	2	183232639;472459638		791.478	0	0	#DIV/0!
	VPEMALLAFEDQCSPANPR	1	2	183232639;472459638	M4(Oxidation); C13(Oxidation)	2119.98	0	14860614	#DIV/0!
	FPTMGK	1	2	183232639;472459638		680.346	1482502623	0	0
472459638	NAD+-dependent alcohol dehydrogenase [Entamoeba histolytica HM-3:IMSS]	77.7	5	3	81	1711	1.9444e+10	3.83912e+10	1.97445	870	95.5395	7.25439
	Sequence	# PSMs	# Protein Groups	Protein Group Accessions	Modifications	MH+ [Da]	A2: Area	B2: Area	#VALUE!
	CSIMAAK	4	2	183232639;472459638	C1(Carbamidomethyl)	780.375	3.50846e+08	3.31031e+09	9.4352
	CSIMAAK	4	2	183232639;472459638	C1(Carbamidomethyl); M4(Oxidation)	796.371	7.70087e+07	604069530	7.84418
	IFIVSDR	22	4	183234048;183232639;472459638;449709136		849.484	18871580821	35327700184	1.87201
	VMDVLKR	6	2	183232639;472459638		860.504	4.83597e+08	1719727440	3.55612
	YNGQKPR	7	2	183232639;472459638		862.454	3.37446e+07	3.31859e+08	9.83445
	CSIMAAK	14	2	183232639;472459638	C1(Nethylmaleimide+water)	866.411	2.65679e+08	1056297922	3.97584
	KLAMWPK	15	2	183232639;472459638		873.502	937128088	1973923855	2.10635
	IDYIVKK	6	3	183232639;472459638;449706073		878.534	4.8281e+08	1533420128	3.17603
	ACEELMK	10	2	183232639;472459638	C2(Carbamidomethyl)	880.392	2699119293	7000487529	2.59362
	CSIMAAK	6	2	183232639;472459638	C1(Nethylmaleimide+water); M4(Oxidation)	882.409	3.89492e+07	237275280	6.09192
	ACEELMK	4	2	183232639;472459638	C2(Carbamidomethyl); M6(Oxidation)	896.385	2.89125e+08	829538428	2.86913
	QKFIDLR	8	2	183232639;472459638		919.536	1.38845e+08	541739020	3.90176
	ACEELMK	10	2	183232639;472459638	C2(Nethylmaleimide)	948.418	3.93688e+08	668786587	1.69877
	LSPVLAILK	16	2	183232639;472459638		953.639	1.01277e+10	16663055364	1.6453
	ACEELMK	13	2	183232639;472459638	C2(Nethylmaleimide+water)	966.429	4.01664e+08	9.22321e+08	2.29625
	ATETITGFK	4	2	183232639;472459638		967.51	8803362840	14944784517	1.69762
	LVFENLLK	27	2	183232639;472459638		975.587	18412816575	2.46269e+10	1.33749
	NNLQWFR	18	2	183232639;472459638		977.496	9723754628	2.21074e+10	2.27355
	GIFEDKATK	14	3	183232639;472459638;449706073		1008.54	747584905	2108571116	2.82051
	SYNGDLEAR	10	2	183232639;472459638		1024.47	6.04103e+09	12633655588	2.09131
	AFKFPTMGK	32	2	183232639;472459638		1026.54	2.16136e+09	5074934884	2.34803
	AFKFPTMGK	13	2	183232639;472459638	M7(Oxidation)	1042.54	1974196920	3079305262	1.55978
	QKFIDLRK	2	2	183232639;472459638		1047.63	7.42632e+07	0	0
	QAANDVVMSK	8	2	183232639;472459638		1062.53	4.30853e+09	25848237586	5.99932
	VPMVKDMEK	6	2	183232639;472459638		1076.55	5.4021e+07	1.78381e+08	3.30206
	QAANDVVMSK	12	2	183232639;472459638	M8(Oxidation)	1078.52	7.17042e+08	4983767336	6.95046
	AENTQDGIDK	4	2	183232639;472459638		1090.5	2.589e+08	849942334	3.2829
	VPMVKDMEK	2	2	183232639;472459638	M3(Oxidation); M7(Oxidation)	1108.54	0	0	#DIV/0!
	EVGPNEPLTR	24	2	183232639;472459638		1111.58	1.79007e+10	32220532112	1.79996
	AEAMVEFNGR	6	2	183232639;472459638		1123.52	469995805	3.69722e+08	0.786649
	RNNLQWFR	6	2	183232639;472459638		1133.6	1.37496e+08	192455612	1.39972
	GHSAAIHSNDK	16	2	183232639;472459638		1136.54	575473404	2304760274	4.00498
	AEAMVEFNGR	4	2	183232639;472459638	M4(Oxidation)	1139.52	7.14259e+07	0	0
	IFFEPHSIR	48	2	183232639;472459638		1145.62	20197560420	38813659508	1.9217
	VGAAFHLPHGR	8	2	183232639;472459638		1161.63	1.13232e+08	156007316	1.37777
	YLAELKELSK	24	2	183232639;472459638		1193.68	3705311479	10384736136	2.80266
	EKLSPVLAILK	40	2	183232639;472459638		1210.78	5.8033e+09	9724422997	1.67567
	CVAVLLPHVIR	20	2	183232639;472459638	C1(Carbamidomethyl)	1276.76	2.79871e+09	4310552364	1.54019
	SYNGDLEAREK	4	2	183232639;472459638		1281.61	114248745	1.05661e+08	0.924837
	YMELAQMVGLK	18	2	183232639;472459638		1282.65	4095255237	7193243882	1.75648
	YMELAQMVGLK	14	2	183232639;472459638	M7(Oxidation)	1298.65	2337923788	2113001452	0.903794
	YMELAQMVGLK	6	2	183232639;472459638	M2(Oxidation); M7(Oxidation)	1314.65	286275296	1.95698e+08	0.683601
	CVAVLLPHVIR	55	2	183232639;472459638	C1(Nethylmaleimide)	1344.78	4.31524e+09	6577134478	1.52416
	CVAVLLPHVIR	38	2	183232639;472459638	C1(Nethylmaleimide+water)	1362.79	5.07416e+08	798473263	1.57361
	QANIDEAAWMSK	12	2	183232639;472459638		1363.63	4680145632	7027713120	1.5016
	QANIDEAAWMSK	16	2	183232639;472459638	M10(Oxidation)	1379.63	1121180928	1858696272	1.6578
	EIYDQVVEEMK	8	2	183232639;472459638		1382.65	940773232	1487328800	1.58096
	CNTPAEGVEAFAK	16	2	183232639;472459638	C1(Carbamidomethyl)	1393.64	2.15438e+09	4.17279e+09	1.93689
	EIYDQVVEEMK	2	2	183232639;472459638	M10(Oxidation)	1398.65	3.42588e+07	0	0
	EAVKLVFENLLK	22	2	183232639;472459638		1402.83	3.06419e+08	7.44917e+08	2.43104
	TLGAYFINEEEK	12	2	183232639;472459638		1413.69	1.13298e+10	1.99108e+10	1.75739
	LGYVDRVMDVLK	10	2	183232639;472459638	M8(Oxidation)	1423.76	566230597	799544276	1.41205
	EYLKPEYTQEK	16	3	183232639;472459638;449706073		1427.71	4.94666e+09	8669188788	1.75253
	NPIVFSFHPSALK	28	2	183232639;472459638		1456.79	11249072870	31692930306	2.81738
	CNTPAEGVEAFAK	20	2	183232639;472459638	C1(Nethylmaleimide)	1461.67	2059263696	1879228273	0.912573
	CNTPAEGVEAFAK	20	2	183232639;472459638	C1(Nethylmaleimide+water)	1479.68	331287250	304284026	0.91849
	VPEDCNIICAVCK	15	2	183232639;472459638	C5(Carbamidomethyl); C9(Carbamidomethyl); C12(Carbamidomethyl)	1577.71	8.85024e+08	2.03014e+09	2.29388
	TLGAYFINEEEKAK	23	2	183232639;472459638		1612.83	2487976412	8590326202	3.45274
	NIFACEHVTHEMR	18	2	183232639;472459638	C5(Carbamidomethyl)	1643.74	1.1423e+09	3497312954	3.06163
	VPEDCNIICAVCK	8	2	183232639;472459638	C5(Nethylmaleimide); C9(Carbamidomethyl); C12(Carbamidomethyl)	1645.74	1.77333e+08	177355179	1.00012
	NIFACEHVTHEMR	13	2	183232639;472459638	C5(Carbamidomethyl); M12(Oxidation)	1659.74	764217576	944126576	1.23542
	GHSAAIHSNDKAVVEK	4	2	183232639;472459638		1662.86	3.33186e+07	0	0
	VPEDCNIICAVCK	8	2	183232639;472459638	C5(Nethylmaleimide+water); C9(Carbamidomethyl); C12(Carbamidomethyl)	1663.75	0	134444995	#DIV/0!
	NIFACEHVTHEMR	20	2	183232639;472459638	C5(Nethylmaleimide)	1711.78	181135627	407167953	2.24786
	VPEDCNIICAVCK	8	2	183232639;472459638	C5(Carbamidomethyl); C9(Nethylmaleimide); C12(Nethylmaleimide)	1713.76	6.88402e+07	0	0
	TRNPIVFSFHPSALK	27	2	183232639;472459638		1713.95	3084169533	7.28211e+09	2.36113
	NIFACEHVTHEMR	18	2	183232639;472459638	C5(Nethylmaleimide+water)	1729.78	1.93679e+08	502621475	2.59512
	VPEDCNIICAVCK	6	2	183232639;472459638	C5(Carbamidomethyl); C9(Nethylmaleimide+water); C12(Nethylmaleimide)	1731.78	7.48332e+06	0	0
	ADQRYMELAQMVGLK	2	2	183232639;472459638	M6(Oxidation)	1768.88	57379005	0	0
	FMFGVNAYSADVNNAR	19	2	183232639;472459638		1775.82	1588952592	6927792994	4.35997
	VPEDCNIICAVCK	4	2	183232639;472459638	C5(Nethylmaleimide); C9(Nethylmaleimide); C12(Nethylmaleimide)	1781.8	5.70397e+06	0	0
	FMFGVNAYSADVNNAR	15	2	183232639;472459638	M2(Oxidation)	1791.81	7.65167e+08	1946798444	2.54428
	CPGMSPQWFAEQVGIK	18	2	183232639;472459638	C1(Carbamidomethyl)	1834.86	1.68547e+08	2.53646e+09	15.049
	ACEELMKATETITGFK	2	2	183232639;472459638	C2(Carbamidomethyl); M6(Oxidation)	1844.88	90953125	0	0
	CPGMSPQWFAEQVGIK	16	2	183232639;472459638	C1(Carbamidomethyl); M4(Oxidation)	1850.85	4.83943e+07	306757852	6.33872
	CPGMSPQWFAEQVGIK	6	2	183232639;472459638	C1(Nethylmaleimide+water)	1920.91	0	51875143	#DIV/0!
	TLGAYFINEEEKAKLEK	26	2	183232639;472459638		1983.05	3.03425e+09	7630593706	2.51482
	LMNHPGVATILATGGNAMVK	22	2	183232639;472459638		1995.05	4.03132e+09	12791496714	3.17303
	LMNHPGVATILATGGNAMVK	36	2	183232639;472459638	M2(Oxidation)	2011.05	3.54459e+09	8524417176	2.40491
	LMNHPGVATILATGGNAMVK	16	2	183232639;472459638	M2(Oxidation); M18(Oxidation)	2027.04	1485667364	1892961714	1.27415
	AQVALKEYLKPEYTQEK	18	3	183232639;472459638;449706073		2038.09	871014304	1262088810	1.44899
	VPEMALLAFEDQCSPANPR	20	2	183232639;472459638	C13(Carbamidomethyl)	2145.01	2276551127	4.49529e+09	1.97461
	EYLKPEYTQEKIDYIVK	18	3	183232639;472459638;449706073		2159.13	2.09269e+09	3556389630	1.69943
	VPEMALLAFEDQCSPANPR	16	2	183232639;472459638	M4(Oxidation); C13(Carbamidomethyl)	2161	895755709	9.00242e+08	1.00501
	IMWLLYEHPEADFFAMK	8	2	183232639;472459638	M2(Oxidation); M16(Oxidation)	2173.02	5.19539e+07	2.21411e+08	4.26169
	AENTQDGIDKAEAMVEFNGR	26	2	183232639;472459638		2195	3.84723e+09	6240530416	1.62208
	AENTQDGIDKAEAMVEFNGR	16	2	183232639;472459638	M14(Oxidation)	2211	6.79967e+08	535240978	0.787157
	VPEMALLAFEDQCSPANPR	22	2	183232639;472459638	C13(Nethylmaleimide)	2213.04	1.90159e+08	350062496	1.84089
	VPEMALLAFEDQCSPANPR	6	2	183232639;472459638	M4(Oxidation); C13(Nethylmaleimide)	2229.04	8.43048e+07	0	0
	VPEMALLAFEDQCSPANPR	27	2	183232639;472459638	C13(Nethylmaleimide+water)	2231.05	3.66657e+08	671236176	1.83069
	ASVAALDQHCALAVAAVEETGR	4	1	472459638	C10(Carbamidomethyl)	2239.12	394689271	703044192	1.78126
	VPEMALLAFEDQCSPANPR	4	2	183232639;472459638	M4(Oxidation); C13(Nethylmaleimide+water)	2247.05	4.62583e+06	89173210	19.2772
	AAYSSGKPALGVGAGNVPTYIEK	28	2	183232639;472459638		2250.18	1.92628e+10	41032242848	2.13013
	EYLKPEYTQEKIDYIVKK	9	3	183232639;472459638;449706073		2287.23	1099861379	2331993229	2.12026
	GLAVMNTFGPDNIIAIGGGSAMDAAK	22	2	183232639;472459638		2491.24	9.47534e+08	8617986718	9.09517
	GLAVMNTFGPDNIIAIGGGSAMDAAK	28	2	183232639;472459638	M22(Oxidation)	2507.23	1.19322e+09	3106779900	2.60369
	GLAVMNTFGPDNIIAIGGGSAMDAAK	6	2	183232639;472459638	M5(Oxidation); M22(Oxidation)	2523.23	286031776	278526624	0.973761
	DAAIAAGAPENCIQWIEFGGIEASNK	26	1	472459638	C12(Carbamidomethyl)	2732.32	121496058	2865227010	23.5829
	YMELAQMVGLKCNTPAEGVEAFAK	2	2	183232639;472459638	C12(Nethylmaleimide+water)	2743.32	0	0	#DIV/0!
	DAAIAAGAPENCIQWIEFGGIEASNK	4	1	472459638	C12(Nethylmaleimide)	2800.32	2.40521e+07	1.84671e+09	76.7796
	LICIPTTSGTGSEVTPFAVISDHETGK	8	2	183232639;472459638	C3(Carbamidomethyl)	2817.4	5.74585e+08	1.2183e+09	2.12031
	KYPLADYSLTPSVAIVDPMFTMSLPK	6	2	183232639;472459638		2884.5	0	1171418736	#DIV/0!
	LICIPTTSGTGSEVTPFAVISDHETGK	10	2	183232639;472459638	C3(Nethylmaleimide)	2885.43	9.16191e+07	105580676	1.15239
	KYPLADYSLTPSVAIVDPMFTMSLPK	22	2	183232639;472459638	M22(Oxidation)	2900.49	4.09251e+07	4.93984e+08	12.0704
	LICIPTTSGTGSEVTPFAVISDHETGK	6	2	183232639;472459638	C3(Nethylmaleimide+water)	2903.44	2.35358e+08	5.28489e+08	2.24547
	KYPLADYSLTPSVAIVDPMFTMSLPK	8	2	183232639;472459638	M19(Oxidation); M22(Oxidation)	2916.48	69598268	148628363	2.13552
	LICIPTTSGTGSEVTPFAVISDHETGKK	10	2	183232639;472459638	C3(Carbamidomethyl)	2945.5	3.85697e+08	592963626	1.53738
	LICIPTTSGTGSEVTPFAVISDHETGKK	2	2	183232639;472459638	C3(Nethylmaleimide)	3013.53	4.10103e+07	0	0
	NIFACEHVTHEMR	2	2	183232639;472459638	C5(Nethylmaleimide+water); M12(Oxidation)	1745.78	1.27113e+08	3.95902e+07	0.311457
	NIFACEHVTHEMR	2	2	183232639;472459638	C5(Nethylmaleimide); M12(Oxidation)	1727.77	7.84391e+07	0	0
	CSIMAAK	9	2	183232639;472459638	C1(Nethylmaleimide)	848.403	645014146	2355206648	3.6514
	LGYVDRVMDVLKR	1	2	183232639;472459638	M8(Oxidation)	1579.86	2.44406e+07	0	0
	IMWLLYEHPEADFFAMK	3	2	183232639;472459638		2141.02	0	1018090290	#DIV/0!
	IMWLLYEHPEADFFAMK	12	2	183232639;472459638	M16(Oxidation)	2157.02	0	7.44699e+08	#DIV/0!
	KASVAALDQHCALAVAAVEETGR	2	1	472459638	C11(Carbamidomethyl)	2367.21	0	82659612	#DIV/0!
	YPLADYSLTPSVAIVDPMFTMSLPK	2	2	183232639;472459638		2756.41	0	79432308	#DIV/0!
	AQVALKEYLKPEYTQEKIDYIVK	4	3	183232639;472459638;449706073		2769.51	0	0	#DIV/0!
	YPLADYSLTPSVAIVDPMFTMSLPK	4	2	183232639;472459638	M21(Oxidation)	2772.4	0	220922046	#DIV/0!
	YPLADYSLTPSVAIVDPMFTMSLPK	2	2	183232639;472459638	M18(Oxidation); M21(Oxidation)	2788.39	0	0	#DIV/0!
	DAAIAAGAPENCIQWIEFGGIEASNK	18	1	472459638	C12(Nethylmaleimide+water)	2818.34	0	261794780	#DIV/0!
	SFDNGMICASEQAAIIDKEIYDQVVEEMK	2	2	183232639;472459638	M6(Oxidation); C8(Carbamidomethyl)	3349.5	0	142493598	#DIV/0!
	CPGMSPQWFAEQVGIKVPEDCNIICAVCK	1	2	183232639;472459638	C1(Carbamidomethyl); M4(Oxidation); C21(Carbamidomethyl); C25(Carbamidomethyl); C28(Carbamidomethyl)	3409.57	0	193763418	#DIV/0!
	CPGMSPQWFAEQVGIKVPEDCNIICAVCK	3	2	183232639;472459638	C1(Carbamidomethyl); M4(Oxidation); C21(Nethylmaleimide+water); C28(Nitrosyl)	3410.57	0	23410463	#DIV/0!
	TVGIINVDPLYGITEIAEPVGVVCGVTPVTNPTSTAIFK	4	2	183232639;472459638	C24(Carbamidomethyl)	4042.16	0	1197076695	#DIV/0!
	TVGIINVDPLYGITEIAEPVGVVCGVTPVTNPTSTAIFK	4	2	183232639;472459638	C24(Nethylmaleimide+water)	4128.2	0	1.71334e+08	#DIV/0!
	AAYSSGKPALGVGAGNVPTYIEKTCNIK	1	2	183232639;472459638	C25(Nethylmaleimide+water)	2952.51	0	1.3494e+08	#DIV/0!
	LICIPTTSGTGSEVTPFAVISDHETGKK	2	2	183232639;472459638	C3(Nethylmaleimide+water)	3031.54	0	0	#DIV/0!
	SLISIK	15	3	449704068;183232639;472459638		660.43	5750605236	16099805632	2.79967
	ACEELMK	3	2	183232639;472459638	C2(Nethylmaleimide+water); M6(Oxidation)	982.424	21603308	0	0
	ACEELMK	2	2	183232639;472459638	C2(Nethylmaleimide); M6(Oxidation)	964.413	0	179844417	#DIV/0!
	VPMVKDMEK	2	2	183232639;472459638	M7(Oxidation)	1092.55	0	70489804	#DIV/0!
	VMDVLK	10	2	183232639;472459638	M2(Oxidation)	720.396	6.65444e+08	1.59117e+09	2.39115
	LGYVDR	10	2	183232639;472459638		722.383	9155346708	2.72922e+10	2.98101
	KLAMWPK	5	2	183232639;472459638	M4(Oxidation)	889.496	797957131	778049478	0.975052
	LAMWPK	5	2	183232639;472459638		745.407	1049018256	2.24065e+09	2.13595
	IDYIVK	4	3	183232639;472459638;449706073		750.44	3472923213	6300857336	1.81428
	AQVALK	2	3	183232639;472459638;449706073		629.398	0	9483774131	#DIV/0!
	VMDVLK	6	2	183232639;472459638		704.401	5.53954e+09	17255470212	3.11496
	VPEDCNIICAVCK	1	2	183232639;472459638	C5(Nethylmaleimide); C9(Nethylmaleimide+water); C12(Nethylmaleimide)	1799.82	7.05791e+06	0	0
	YALTMK	8	2	183232639;472459638		726.386	5.24797e+09	16768232350	3.19519
	FPTMGK	2	2	183232639;472459638	M4(Oxidation)	696.338	1.50992e+08	521577607	3.45433
	YALTMK	7	2	183232639;472459638	M5(Oxidation)	742.381	4.12274e+08	1.73009e+09	4.19645
	CSIMAAK	2	2	183232639;472459638	C1(Nethylmaleimide); M4(Oxidation)	864.399	1.98988e+08	835920896	4.20087
	LAMWPK	1	2	183232639;472459638	M3(Oxidation)	761.401	0	542756432	#DIV/0!
	YLAELK	3	4	183234048;183232639;472459638;449709136		736.425	8.58499e+09	19701093836	2.29483
	FIDLRK	1	2	183232639;472459638		791.478	0	0	#DIV/0!
	VPEMALLAFEDQCSPANPR	1	2	183232639;472459638	M4(Oxidation); C13(Oxidation)	2119.98	0	14860614	#DIV/0!
	FPTMGK	1	2	183232639;472459638		680.346	1482502623	0	0
67478039	hypothetical protein [Entamoeba histolytica HM-1:IMSS]	64.31	4	40	67	383	4.92658e+08	8.94937e+09	18.1655	1101	119.432	5.87158
	Sequence	# PSMs	# Protein Groups	Protein Group Accessions	Modifications	MH+ [Da]	A2: Area	B2: Area	#VALUE!
	LIGGKEPR	2	1	67478039		869.521	4.65001e+07	0	0
	TDSCNVDSR	4	1	67478039	C4(Carbamidomethyl)	1053.42	7.12718e+06	156791508	21.9991
	LFSPTEENK	8	2	67478039;67473255		1064.53	503397109	9897466304	19.6613
	ASDCVSITTK	6	1	67478039	C4(Carbamidomethyl)	1081.52	1.6427e+08	4116170362	25.0573
	SCAQLNNNCK	4	2	67478039;67473255	C2(Carbamidomethyl); C9(Carbamidomethyl)	1208.51	8617818	380954322	44.2054
	VECVTCTEQR	4	1	67478039	C3(Carbamidomethyl); C6(Carbamidomethyl)	1281.56	35702814	1072123356	30.0291
	SSHLTSTDGPCK	10	2	67478039;449705993	C11(Carbamidomethyl)	1289.58	1.74247e+08	4.01088e+09	23.0184
	ASDNTYYCPLK	6	2	67478039;67473255	C8(Carbamidomethyl)	1331.59	1.90426e+08	2.97151e+09	15.6045
	VNEFCDSCNSK	4	2	67478039;67473255	C5(Carbamidomethyl); C8(Carbamidomethyl)	1359.53	3.7215e+07	416794595	11.1996
	GTCIPCTSPCTK	7	3	67478039;67473255;449705993	C3(Carbamidomethyl); C6(Carbamidomethyl); C10(Carbamidomethyl)	1381.59	43206755	891096092	20.624
	SCNKFPEHCSK	6	1	67478039	C2(Carbamidomethyl); C9(Carbamidomethyl)	1393.6	2.62584e+07	5.75348e+08	21.911
	KVECVTCTEQR	6	1	67478039	C4(Carbamidomethyl); C7(Carbamidomethyl)	1409.65	180453726	2.54396e+09	14.0976
	LFSPTEENKCTK	10	2	67478039;67473255	C10(Carbamidomethyl)	1453.7	1.60312e+08	2.84182e+09	17.7268
	SVLGTSGNNHQVCK	16	1	67478039	C13(Carbamidomethyl)	1500.72	3.0081e+08	5032663445	16.7303
	DLYLPYYFSVTK	11	2	67478039;67473255		1508.77	1.14216e+08	3300306836	28.8953
	DCEEQETGCNSEK	4	3	67478039;67473255;449705993	C2(Carbamidomethyl); C9(Carbamidomethyl)	1585.58	7.22827e+06	280790320	38.8461
	NNVNICESCLLMK	8	1	67478039	C6(Carbamidomethyl); C9(Carbamidomethyl)	1594.74	1.0807e+08	2.38275e+09	22.0482
	CPASCSSCSYDSSK	6	1	67478039	C1(Carbamidomethyl); C5(Carbamidomethyl); C8(Carbamidomethyl)	1595.58	5.68512e+06	305879524	53.8036
	NNVNICESCLLMK	6	1	67478039	C6(Carbamidomethyl); C9(Carbamidomethyl); M12(Oxidation)	1610.73	3.42451e+07	494350729	14.4357
	GYDQYEQYLNAFK	17	2	67478039;67473255		1638.74	4.04232e+08	9612095496	23.7787
	GTSDNTITIGCVGQLR	14	1	67478039	C11(Carbamidomethyl)	1691.84	570346351	7338541340	12.8668
	KDCEEQETGCNSEK	6	3	67478039;67473255;449705993	C3(Carbamidomethyl); C10(Carbamidomethyl)	1713.67	1.63477e+06	1.40035e+08	85.6604
	NKENECACINDGYK	10	1	67478039	C6(Carbamidomethyl); C8(Carbamidomethyl)	1714.72	34202320	730018021	21.3441
	KCPASCSSCSYDSSK	6	1	67478039	C2(Carbamidomethyl); C6(Carbamidomethyl); C9(Carbamidomethyl)	1723.67	9.31173e+06	1.04773e+08	11.2517
	CGECIIGMSTTVDGSK	4	1	67478039	C1(Carbamidomethyl); C4(Carbamidomethyl); M8(Oxidation)	1730.74	6804024	0	0
	TGFIYATECSDGFSGR	10	1	67478039	C9(Carbamidomethyl)	1767.76	2.73158e+08	1254136864	4.59125
	CSLCPDPFTECLTSK	8	1	67478039	C1(Carbamidomethyl); C4(Carbamidomethyl); C11(Carbamidomethyl)	1814.77	99223967	2073463496	20.8968
	TANGNICTQCPVGSHVGK	6	1	67478039	C7(Carbamidomethyl); C10(Carbamidomethyl)	1899.88	8.09556e+07	1.20909e+09	14.9353
	VNEFCDSCNSKDCLR	4	2	67478039;67473255	C5(Carbamidomethyl); C8(Carbamidomethyl); C13(Carbamidomethyl)	1903.77	8.28432e+07	7.29638e+08	8.80746
	VVCSECYENIQGVTTR	14	1	67478039	C3(Carbamidomethyl); C6(Carbamidomethyl)	1914.87	1.51439e+08	3491645288	23.0565
	LPGCLLCSDDDTICYK	8	3	67478039;67473255;449705993	C4(Carbamidomethyl); C7(Carbamidomethyl); C14(Carbamidomethyl)	1929.85	1.43721e+08	2706396512	18.8309
	MRGYDQYEQYLNAFK	8	2	67478039;67473255	M1(Oxidation)	1941.88	2.85712e+07	702444778	24.5858
	SKVVCSECYENIQGVTTR	8	1	67478039	C5(Carbamidomethyl); C8(Carbamidomethyl)	2130	6.60029e+07	853839230	12.9364
	HIPTSIDK	1	1	67478039		910.501	69844699	0	0
	CQLCSTK	2	3	67478039;67473255;449705993	C1(Carbamidomethyl); C4(Carbamidomethyl)	896.397	0	6.30571e+08	#DIV/0!
	HMPHCTK	4	2	67478039;67473255	C5(Carbamidomethyl)	910.401	0	1.48056e+08	#DIV/0!
	EGPNAEDKK	2	1	67478039		987.472	0	4.35494e+07	#DIV/0!
	TAFSYYDK	6	1	67478039		994.453	0	1666071056	#DIV/0!
	CTYCVNGK	2	2	67478039;449705993	C1(Carbamidomethyl); C4(Carbamidomethyl)	1001.42	0	435544995	#DIV/0!
	CNAEYLEAK	4	2	67478039;67473255	C1(Carbamidomethyl)	1097.49	0	1.88663e+09	#DIV/0!
	CTVSDGVCVK	6	2	67478039;67473255	C1(Carbamidomethyl); C8(Carbamidomethyl)	1124.51	0	4057971004	#DIV/0!
	KTDSCNVDSR	2	1	67478039	C5(Carbamidomethyl)	1181.52	0	1.61408e+07	#DIV/0!
	CTQKNDKINK	2	1	67478039	C1(Carbamidomethyl)	1248.63	0	2.92171e+07	#DIV/0!
	EVNTSSHSGNDK	4	1	67478039		1274.56	0	1.52183e+08	#DIV/0!
	TCTLKEDMCK	4	1	67478039	C2(Carbamidomethyl); C9(Carbamidomethyl)	1285.56	0	1360252098	#DIV/0!
	TCTLKEDMCK	2	1	67478039	C2(Carbamidomethyl); M8(Oxidation); C9(Carbamidomethyl)	1301.55	0	102151116	#DIV/0!
	SCAQLNNNCKK	4	1	67478039	C2(Carbamidomethyl); C9(Carbamidomethyl)	1336.61	0	3.08102e+08	#DIV/0!
	TECENGYYLEK	2	2	67478039;449705993	C3(Carbamidomethyl)	1405.6	0	346495972	#DIV/0!
	ENECACINDGYK	2	1	67478039	C4(Carbamidomethyl); C6(Carbamidomethyl)	1472.58	0	4.49415e+07	#DIV/0!
	CGECIIGMSTTVDGSK	2	1	67478039	C1(Carbamidomethyl); C4(Carbamidomethyl)	1714.74	0	926292623	#DIV/0!
	TCDKCFGMYSLQGGK	4	1	67478039	C2(Carbamidomethyl); C5(Carbamidomethyl)	1751.76	0	545145777	#DIV/0!
	TCDKCFGMYSLQGGK	2	1	67478039	C2(Carbamidomethyl); C5(Carbamidomethyl); M8(Oxidation)	1767.75	0	110027076	#DIV/0!
	CTGEGECTTCEDGWK	4	2	67478039;67473255	C1(Carbamidomethyl); C7(Carbamidomethyl); C10(Carbamidomethyl)	1789.65	0	299850999	#DIV/0!
	EVNTSSHSGNDKCVCK	2	1	67478039	C13(Carbamidomethyl); C15(Carbamidomethyl)	1821.78	0	4.5014e+07	#DIV/0!
	ASDCVSITTKLPSCER	3	1	67478039	C4(Carbamidomethyl); C14(Carbamidomethyl)	1823.87	0	138330946	#DIV/0!
	MRGYDQYEQYLNAFK	6	2	67478039;67473255		1925.88	0	652647170	#DIV/0!
	TANGNICTQCPVGSHVGK	2	1	67478039	C7(Nethylmaleimide+water)	1928.9	0	167014734	#DIV/0!
	CSCGDAHYFDKDNVCK	2	1	67478039	C1(Carbamidomethyl); C3(Carbamidomethyl); C15(Carbamidomethyl)	1975.78	0	4.20188e+08	#DIV/0!
	INGNQCLTCMEGYYLSK	8	1	67478039	C6(Carbamidomethyl); C9(Carbamidomethyl)	2050.9	0	821110041	#DIV/0!
	CATCSDKDTCLTCADPLK	1	2	67478039;449705993	C1(Carbamidomethyl); C4(Carbamidomethyl); C10(Carbamidomethyl); C13(Carbamidomethyl)	2115.88	0	0	#DIV/0!
	TANGNICTQCPVGSHVGKDGK	2	1	67478039	C7(Carbamidomethyl); C10(Carbamidomethyl)	2200.02	0	181569318	#DIV/0!
	VISGNGCNSCVDGFYFDEIK	2	2	67478039;449705993	C7(Carbamidomethyl); C10(Carbamidomethyl)	2280.99	0	110196214	#DIV/0!
	CDNGYFLTTSGTCSPNLYDGFK	2	1	67478039	C1(Carbamidomethyl); C13(Carbamidomethyl)	2517.07	0	293859538	#DIV/0!
	NKENECACINDGYKEGPNAEDK	2	1	67478039	C6(Carbamidomethyl); C8(Carbamidomethyl)	2555.08	0	2.4289e+07	#DIV/0!
	CILQVENSCNQCADGYSLSTDKK	4	1	67478039	C1(Carbamidomethyl); C9(Carbamidomethyl); C12(Carbamidomethyl)	2690.18	0	719441404	#DIV/0!
	CILQVENSCNQCADGYSLSTDKK	2	1	67478039	C1(Carbamidomethyl); C9(Nethylmaleimide+water)	2719.23	0	0	#DIV/0!
	ASDNTYYCPLKDLYLPYYFSVTK	2	2	67478039;67473255	C8(Carbamidomethyl)	2821.34	0	2.61214e+08	#DIV/0!
	APECACPTGTVQLENGTCQSCSDLSK	4	1	67478039	C4(Nitrosyl); C6(Nethylmaleimide+water); C21(Carbamidomethyl)	2871.21	0	0	#DIV/0!
	CTICTVDNPNNLSEGNECSIYNAEHCTSCNKR	7	1	67478039	C1(Carbamidomethyl); C4(Carbamidomethyl); C18(Nethylmaleimide+water); C29(Nitrosyl)	3818.58	0	133261589	#DIV/0!
	EAVPHCASVSNGACTSCDTGYELTTTGNNK	1	1	67478039	C6(Oxidation); C14(Carbamidomethyl); C17(Nethylmaleimide+water)	3246.39	0	0	#DIV/0!
	CDNGYFLTTSGTCSPNLYDGFK	1	1	67478039	C13(Nethylmaleimide+water)	2546.09	0	3.94988e+07	#DIV/0!
	IVEECTK	2	3	67478039;67473255;449705993	C5(Carbamidomethyl)	878.43	136928955	0	0
	CDDKCATCSDKDTCLTCADPLK	7	2	67478039;449705993	C1(Nethylmaleimide+water); C5(Nitrosyl); C14(Carbamidomethyl); C17(Carbamidomethyl)	2635.06	0	0	#DIV/0!
	CPASCSSCSYDSSK	1	1	67478039	C1(Nitrosyl); C8(Nethylmaleimide)	1578.55	0	3.31755e+07	#DIV/0!
	SNYYPK	4	1	67478039		771.367	1.18794e+08	1794489199	15.1059
	LPSCER	4	3	67478039;67473255;449705993	C4(Carbamidomethyl)	761.361	184386755	4801594160	26.0409
183233182	elongation factor 2 [Entamoeba histolytica HM-1:IMSS]	63.85	6	5	65	853	7875778973	16578471046	2.10499	841	93.3411	6.27783
	Sequence	# PSMs	# Protein Groups	Protein Group Accessions	Modifications	MH+ [Da]	A2: Area	B2: Area	#VALUE!
	NPSDLPK	4	2	461997;183233182		770.405	1337169727	5435424672	4.06487
	INLEDVK	8	2	461997;183233182		830.463	3.53436e+09	5414426368	1.53194
	TMLMMGR	15	2	461997;183233182		839.392	1.48172e+09	4999139149	3.37389
	VGSIVAAIR	16	2	461997;183233182		885.551	4926693395	12397946066	2.51648
	FSVSPVVR	11	2	461997;183233182		890.512	5617724197	15773214045	2.80776
	LSADDKEK	8	2	461997;183233182		905.456	7.499e+07	6.21185e+08	8.28357
	ETITEPSR	9	2	461997;183233182		932.47	4340462293	12890657536	2.96988
	AMANCDEK	4	2	461997;183233182	C5(Carbamidomethyl)	938.371	1.297e+07	9.5688e+07	7.37763
	MLTNLQIK	12	2	461997;183233182		960.555	3761203918	12983399056	3.45193
	MLTNLQIK	13	2	461997;183233182	M1(Oxidation)	976.551	1077430396	1790884966	1.66218
	GDHGEVLQR	8	2	461997;183233182		1010.51	4.53404e+08	1.31253e+09	2.89484
	VGSIVAAIRK	14	2	461997;183233182		1013.65	355219530	1.65873e+09	4.6696
	VKPIVIINK	13	2	461997;183233182		1023.69	1508527402	5127638295	3.3991
	AMANCDEK	4	2	461997;183233182	C5(Nethylmaleimide+water)	1024.41	11269939	3.25372e+07	2.88708
	MIPTNDKGR	12	2	461997;183233182		1031.53	9.7802e+08	3605689021	3.68672
	MIPTNDKGR	8	2	461997;183233182	M1(Oxidation)	1047.52	1.84875e+08	500795221	2.70883
	LFNAIMEGR	16	2	461997;183233182		1050.54	6286936052	12434353092	1.97781
	GGAQMIPCAR	12	2	461997;183233182	C8(Carbamidomethyl)	1060.5	1775846460	4719154137	2.65741
	GIQYLNEVK	6	2	461997;183233182		1063.58	2111036424	2855027324	1.35243
	LFNAIMEGR	10	2	461997;183233182	M6(Oxidation)	1066.54	1313478412	2249498492	1.71263
	GGAQMIPCAR	6	2	461997;183233182	M5(Oxidation); C8(Carbamidomethyl)	1076.5	4.20748e+08	564290136	1.34116
	GLPEGVPGLDK	4	2	461997;183233182		1081.59	798987003	1.16407e+09	1.45693
	ICGPNYVPGK	8	2	461997;183233182	C2(Carbamidomethyl)	1104.55	1321957960	3510864648	2.65581
	YGWDVDEAR	12	2	461997;183233182		1110.49	2276440588	4971837861	2.18404
	TMKDFMLNK	13	2	461997;183233182		1127.56	5.08128e+08	2255871045	4.43957
	TMKDFMLNK	5	2	461997;183233182	M6(Oxidation)	1143.56	1.44249e+08	0	0
	GGAQMIPCAR	12	2	461997;183233182	C8(Nethylmaleimide+water)	1146.54	3.08823e+08	614609644	1.99017
	GGAQMIPCAR	3	2	461997;183233182	M5(Oxidation); C8(Nethylmaleimide+water)	1162.54	2.48987e+08	0	0
	LFNAIMEGRK	8	2	461997;183233182		1178.63	2.65523e+08	2.4841e+08	0.93555
	ICGPNYVPGK	10	2	461997;183233182	C2(Nethylmaleimide+water)	1190.59	334148101	776310511	2.32325
	KGLPEGVPGLDK	4	2	461997;183233182		1209.69	4.05314e+07	6.9538e+07	1.71566
	LSADDKEKEGK	8	2	461997;183233182		1219.62	4.85196e+07	425880339	8.77749
	ICGPNYVPGKK	10	2	461997;183233182	C2(Carbamidomethyl)	1232.65	7.66487e+08	2.51694e+09	3.28373
	YGWDVDEARK	16	2	461997;183233182		1238.58	5.63606e+08	1.55604e+09	2.76087
	LWGDNYWDAK	10	2	461997;183233182		1267.57	1722621279	6214063956	3.60733
	NGKGDHGEVLQR	12	2	461997;183233182		1309.66	3.35987e+08	1114897180	3.31827
	NMCVIAHVDHGK	10	2	461997;183233182	C3(Carbamidomethyl)	1380.65	345939648	1619747942	4.68217
	VKPIVIINKVDR	28	2	461997;183233182		1393.89	3.40637e+09	9.69318e+09	2.84561
	NMCVIAHVDHGK	4	2	461997;183233182	M2(Oxidation); C3(Carbamidomethyl)	1396.64	7.45722e+07	0	0
	VAVETKNPSDLPK	16	2	461997;183233182		1397.76	3082822978	9528029833	3.09068
	YTDTRPDEQER	12	2	461997;183233182		1409.63	3.01903e+09	6776979248	2.24476
	NMCVIAHVDHGK	2	2	461997;183233182	C3(Nethylmaleimide)	1448.68	3.68999e+07	0	0
	GFVQFCFDPITK	8	2	461997;183233182	C6(Carbamidomethyl)	1458.71	890469103	3664332006	4.11506
	SGTITDSDTAHIIK	15	1	183233182		1458.74	2575751265	6.49713e+09	2.52242
	NMCVIAHVDHGK	10	2	461997;183233182	C3(Nethylmaleimide+water)	1466.69	6.42037e+07	1.01732e+08	1.58451
	GFVQFCFDPITK	16	2	461997;183233182	C6(Nethylmaleimide)	1526.74	170769070	7.04464e+08	4.12524
	EEPEEAYQSFCR	14	2	461997;183233182	C11(Carbamidomethyl)	1544.64	24671919	28780481	1.16653
	GFVQFCFDPITK	22	2	461997;183233182	C6(Nethylmaleimide+water)	1544.74	154718077	5.99011e+08	3.87163
	EEPEEAYQSFCR	10	2	461997;183233182	C11(Nethylmaleimide)	1612.67	35287580	0	0
	TSNLYTGPMDDEAAK	6	2	461997;183233182		1612.72	1.69268e+09	483435834	0.285604
	TSNLYTGPMDDEAAK	8	2	461997;183233182	M9(Oxidation)	1628.71	5.95145e+08	108299900	0.181972
	EEPEEAYQSFCR	4	2	461997;183233182	C11(Nethylmaleimide+water)	1630.67	19706206	0	0
	GLPEGVPGLDKFYDKL	18	2	461997;183233182		1747.93	1.33047e+09	4.93175e+09	3.70677
	SGTITDSDTAHIIKDMK	10	1	183233182		1832.91	273566361	1.17902e+09	4.30982
	SGTITDSDTAHIIKDMK	14	1	183233182	M16(Oxidation)	1848.9	6.27188e+08	1241060560	1.97877
	IISEEQRPGTPLFNVR	16	2	461997;183233182		1856.01	11722676670	19262319856	1.64317
	STLTDSLVTLAGIISNEK	10	2	461997;183233182		1862.01	8.13851e+07	2.56513e+09	31.5185
	AMANCDEKGPLMMYVSK	8	2	461997;183233182	C5(Carbamidomethyl)	1944.87	172243508	646419088	3.75294
	ICGPNYVPGKKDDCVIK	5	2	461997;183233182	C2(Carbamidomethyl); C14(Carbamidomethyl)	1962.98	252448835	7.53169e+08	2.98345
	GKIISEEQRPGTPLFNVR	4	2	461997;183233182		2041.12	101487798	199284085	1.96363
	VILELKEEPEEAYQSFCR	22	2	461997;183233182	C17(Carbamidomethyl)	2240.1	1180800552	6.47883e+09	5.48682
	VILELKEEPEEAYQSFCR	20	2	461997;183233182	C17(Nethylmaleimide)	2308.12	1.77212e+08	1092803842	6.16664
	VILELKEEPEEAYQSFCR	12	2	461997;183233182	C17(Nethylmaleimide+water)	2326.12	22789061	518800900	22.7653
	KIWCFGPDNCGPNLFVDVTK	8	2	461997;183233182	C4(Carbamidomethyl); C10(Carbamidomethyl)	2367.13	3.89394e+07	5.45727e+08	14.0148
	DSIVNGFNNAMHDGVVCNEQIR	8	2	461997;183233182	C17(Carbamidomethyl)	2489.14	257613369	5.94835e+08	2.30902
	DLQEDYCSGVPLIVTEPVVSFR	14	1	183233182	C7(Carbamidomethyl)	2523.25	1.19271e+08	1.47857e+09	12.3967
	AFPFAEGLAEDIEAGEIKPDTDFK	4	1	183233182		2610.27	118513667	1.10752e+09	9.34507
	AFPFAEGLAEDIEAGEIKPDTDFKER	46	1	183233182		2895.4	89591060	2150371403	24.0021
	ICGPNYVPGKKDDCVIK	1	2	461997;183233182	C2(Nethylmaleimide+water); C14(Carbamidomethyl)	2049.02	58630759	0	0
	AMANCDEKGPLMMYVSK	1	2	461997;183233182	C5(Carbamidomethyl); M13(Oxidation)	1960.87	31192755	0	0
	GLPEGVPGLDKFYDK	1	2	461997;183233182		1634.85	3.6925e+07	0	0
	KDDCVIK	2	2	461997;183233182	C4(Carbamidomethyl)	877.445	0	831312270	#DIV/0!
	AYLPVCESFGFTADLR	2	2	461997;183233182	C6(Carbamidomethyl)	1845.88	0	497589855	#DIV/0!
	KIWCFGPDNCGPNLFVDVTK	2	2	461997;183233182	C4(Carbamidomethyl); C10(Nethylmaleimide)	2435.14	0	6898548	#DIV/0!
	KIWCFGPDNCGPNLFVDVTK	2	2	461997;183233182	C4(Nethylmaleimide+water); C10(Carbamidomethyl)	2453.16	0	0	#DIV/0!
	DLQEDYCSGVPLIVTEPVVSFR	2	1	183233182	C7(Nethylmaleimide+water)	2609.29	0	69878073	#DIV/0!
	YTDPIDECPCGNVIGLVGVDQYLLK	4	2	461997;183233182	C8(Carbamidomethyl); C10(Carbamidomethyl)	2838.38	0	1451362654	#DIV/0!
	YTDPIDECPCGNVIGLVGVDQYLLK	4	2	461997;183233182	C8(Nethylmaleimide); C10(Carbamidomethyl)	2906.39	0	3.96201e+08	#DIV/0!
	YTDPIDECPCGNVIGLVGVDQYLLK	5	2	461997;183233182	C8(Nethylmaleimide+water); C10(Carbamidomethyl)	2924.41	0	3.74679e+08	#DIV/0!
	YTDPIDECPCGNVIGLVGVDQYLLK	2	2	461997;183233182	C8(Nethylmaleimide); C10(Nethylmaleimide)	2974.43	0	7.52059e+07	#DIV/0!
	SHTSGQAFPQCVFDHWQLLNGDVTDATSK	2	2	461997;183233182	C11(Carbamidomethyl)	3246.48	0	1.51065e+07	#DIV/0!
	GIQYLNEVKDSIVNGFNNAMHDGVVCNEQIR	4	2	461997;183233182	C26(Carbamidomethyl)	3533.7	0	433347464	#DIV/0!
	GGAQMIPCAR	1	2	461997;183233182	C8(Nethylmaleimide)	1128.53	0	51904524	#DIV/0!
	VFSGTIR	4	2	461997;183233182		779.442	5527749900	14699879237	2.65929
	MIPTNDK	3	2	461997;183233182		818.407	2.37582e+08	8.75969e+08	3.68702
	TMLMMGR	8	2	461997;183233182	M2(Oxidation)	855.389	305229588	3.74495e+08	1.22693
	ICGPNYVPGK	4	2	461997;183233182	C2(Nethylmaleimide)	1172.58	0	1.05593e+08	#DIV/0!
	ICGPNYVPGKK	3	2	461997;183233182	C2(Nethylmaleimide+water)	1318.69	6.59679e+07	908804056	13.7765
	FYAFGR	11	2	461997;183233182		760.379	4.88364e+09	1.21215e+10	2.48206
	DDCVIK	3	2	461997;183233182	C3(Carbamidomethyl)	749.35	1.47868e+08	1523968848	10.3063
	IQCLSK	5	2	461997;183233182	C3(Carbamidomethyl)	748.402	1.07914e+09	5.15078e+09	4.77303
	IQCLSK	7	2	461997;183233182	C3(Nethylmaleimide+water)	834.44	1.15805e+08	5.43797e+08	4.69578
	VILELK	7	2	461997;183233182		714.476	1.35817e+09	1.61042e+09	1.18573
	LVEGMK	4	2	461997;183233182		676.372	866439648	3.76534e+09	4.34576
	KADYEK	1	2	461997;183233182		753.377	0	286929229	#DIV/0!
	DDCVIK	1	2	461997;183233182	C3(Nethylmaleimide+water)	835.391	2.59877e+07	0	0
	QALTER	3	2	461997;183233182		717.391	838780512	6076371712	7.24429
	AKFLSEK	2	2	461997;183233182		822.473	0	59351186	#DIV/0!
	DFMLNK	3	2	461997;183233182		767.378	446087504	1025075108	2.29792
	DDCVIK	1	2	461997;183233182	C3(Nethylmaleimide)	817.377	45514622	0	0
461997	RecName: Full=Elongation factor 2; Short=EF-2	58.81	3	1	61	758	7875778973	16578471046	2.10499	840	93.2641	6.3667
	Sequence	# PSMs	# Protein Groups	Protein Group Accessions	Modifications	MH+ [Da]	A2: Area	B2: Area	#VALUE!
	NPSDLPK	4	2	461997;183233182		770.405	1337169727	5435424672	4.06487
	INLEDVK	8	2	461997;183233182		830.463	3.53436e+09	5414426368	1.53194
	TMLMMGR	15	2	461997;183233182		839.392	1.48172e+09	4999139149	3.37389
	VGSIVAAIR	16	2	461997;183233182		885.551	4926693395	12397946066	2.51648
	FSVSPVVR	11	2	461997;183233182		890.512	5617724197	15773214045	2.80776
	LSADDKEK	8	2	461997;183233182		905.456	7.499e+07	6.21185e+08	8.28357
	ETITEPSR	9	2	461997;183233182		932.47	4340462293	12890657536	2.96988
	AMANCDEK	4	2	461997;183233182	C5(Carbamidomethyl)	938.371	1.297e+07	9.5688e+07	7.37763
	MLTNLQIK	12	2	461997;183233182		960.555	3761203918	12983399056	3.45193
	MLTNLQIK	13	2	461997;183233182	M1(Oxidation)	976.551	1077430396	1790884966	1.66218
	GDHGEVLQR	8	2	461997;183233182		1010.51	4.53404e+08	1.31253e+09	2.89484
	VGSIVAAIRK	14	2	461997;183233182		1013.65	355219530	1.65873e+09	4.6696
	VKPIVIINK	13	2	461997;183233182		1023.69	1508527402	5127638295	3.3991
	AMANCDEK	4	2	461997;183233182	C5(Nethylmaleimide+water)	1024.41	11269939	3.25372e+07	2.88708
	MIPTNDKGR	12	2	461997;183233182		1031.53	9.7802e+08	3605689021	3.68672
	MIPTNDKGR	8	2	461997;183233182	M1(Oxidation)	1047.52	1.84875e+08	500795221	2.70883
	LFNAIMEGR	16	2	461997;183233182		1050.54	6286936052	12434353092	1.97781
	GGAQMIPCAR	12	2	461997;183233182	C8(Carbamidomethyl)	1060.5	1775846460	4719154137	2.65741
	GIQYLNEVK	6	2	461997;183233182		1063.58	2111036424	2855027324	1.35243
	LFNAIMEGR	10	2	461997;183233182	M6(Oxidation)	1066.54	1313478412	2249498492	1.71263
	GGAQMIPCAR	6	2	461997;183233182	M5(Oxidation); C8(Carbamidomethyl)	1076.5	4.20748e+08	564290136	1.34116
	GLPEGVPGLDK	4	2	461997;183233182		1081.59	798987003	1.16407e+09	1.45693
	ICGPNYVPGK	8	2	461997;183233182	C2(Carbamidomethyl)	1104.55	1321957960	3510864648	2.65581
	YGWDVDEAR	12	2	461997;183233182		1110.49	2276440588	4971837861	2.18404
	TMKDFMLNK	13	2	461997;183233182		1127.56	5.08128e+08	2255871045	4.43957
	TMKDFMLNK	5	2	461997;183233182	M6(Oxidation)	1143.56	1.44249e+08	0	0
	GGAQMIPCAR	12	2	461997;183233182	C8(Nethylmaleimide+water)	1146.54	3.08823e+08	614609644	1.99017
	GGAQMIPCAR	3	2	461997;183233182	M5(Oxidation); C8(Nethylmaleimide+water)	1162.54	2.48987e+08	0	0
	LFNAIMEGRK	8	2	461997;183233182		1178.63	2.65523e+08	2.4841e+08	0.93555
	ICGPNYVPGK	10	2	461997;183233182	C2(Nethylmaleimide+water)	1190.59	334148101	776310511	2.32325
	KGLPEGVPGLDK	4	2	461997;183233182		1209.69	4.05314e+07	6.9538e+07	1.71566
	LSADDKEKEGK	8	2	461997;183233182		1219.62	4.85196e+07	425880339	8.77749
	ICGPNYVPGKK	10	2	461997;183233182	C2(Carbamidomethyl)	1232.65	7.66487e+08	2.51694e+09	3.28373
	YGWDVDEARK	16	2	461997;183233182		1238.58	5.63606e+08	1.55604e+09	2.76087
	LWGDNYWDAK	10	2	461997;183233182		1267.57	1722621279	6214063956	3.60733
	NGKGDHGEVLQR	12	2	461997;183233182		1309.66	3.35987e+08	1114897180	3.31827
	NMCVIAHVDHGK	10	2	461997;183233182	C3(Carbamidomethyl)	1380.65	345939648	1619747942	4.68217
	VKPIVIINKVDR	28	2	461997;183233182		1393.89	3.40637e+09	9.69318e+09	2.84561
	NMCVIAHVDHGK	4	2	461997;183233182	M2(Oxidation); C3(Carbamidomethyl)	1396.64	7.45722e+07	0	0
	VAVETKNPSDLPK	16	2	461997;183233182		1397.76	3082822978	9528029833	3.09068
	YTDTRPDEQER	12	2	461997;183233182		1409.63	3.01903e+09	6776979248	2.24476
	NMCVIAHVDHGK	2	2	461997;183233182	C3(Nethylmaleimide)	1448.68	3.68999e+07	0	0
	GFVQFCFDPITK	8	2	461997;183233182	C6(Carbamidomethyl)	1458.71	890469103	3664332006	4.11506
	NMCVIAHVDHGK	10	2	461997;183233182	C3(Nethylmaleimide+water)	1466.69	6.42037e+07	1.01732e+08	1.58451
	GFVQFCFDPITK	16	2	461997;183233182	C6(Nethylmaleimide)	1526.74	170769070	7.04464e+08	4.12524
	EEPEEAYQSFCR	14	2	461997;183233182	C11(Carbamidomethyl)	1544.64	24671919	28780481	1.16653
	GFVQFCFDPITK	22	2	461997;183233182	C6(Nethylmaleimide+water)	1544.74	154718077	5.99011e+08	3.87163
	EEPEEAYQSFCR	10	2	461997;183233182	C11(Nethylmaleimide)	1612.67	35287580	0	0
	TSNLYTGPMDDEAAK	6	2	461997;183233182		1612.72	1.69268e+09	483435834	0.285604
	TSNLYTGPMDDEAAK	8	2	461997;183233182	M9(Oxidation)	1628.71	5.95145e+08	108299900	0.181972
	EEPEEAYQSFCR	4	2	461997;183233182	C11(Nethylmaleimide+water)	1630.67	19706206	0	0
	GLPEGVPGLDKFYDKL	18	2	461997;183233182		1747.93	1.33047e+09	4.93175e+09	3.70677
	IISEEQRPGTPLFNVR	16	2	461997;183233182		1856.01	11722676670	19262319856	1.64317
	STLTDSLVTLAGIISNEK	10	2	461997;183233182		1862.01	8.13851e+07	2.56513e+09	31.5185
	AMANCDEKGPLMMYVSK	8	2	461997;183233182	C5(Carbamidomethyl)	1944.87	172243508	646419088	3.75294
	ICGPNYVPGKKDDCVIK	5	2	461997;183233182	C2(Carbamidomethyl); C14(Carbamidomethyl)	1962.98	252448835	7.53169e+08	2.98345
	GKIISEEQRPGTPLFNVR	4	2	461997;183233182		2041.12	101487798	199284085	1.96363
	VILELKEEPEEAYQSFCR	22	2	461997;183233182	C17(Carbamidomethyl)	2240.1	1180800552	6.47883e+09	5.48682
	VILELKEEPEEAYQSFCR	20	2	461997;183233182	C17(Nethylmaleimide)	2308.12	1.77212e+08	1092803842	6.16664
	VILELKEEPEEAYQSFCR	12	2	461997;183233182	C17(Nethylmaleimide+water)	2326.12	22789061	518800900	22.7653
	KIWCFGPDNCGPNLFVDVTK	8	2	461997;183233182	C4(Carbamidomethyl); C10(Carbamidomethyl)	2367.13	3.89394e+07	5.45727e+08	14.0148
	DSIVNGFNNAMHDGVVCNEQIR	8	2	461997;183233182	C17(Carbamidomethyl)	2489.14	257613369	5.94835e+08	2.30902
	ELQEDYCSGVPLIVTEPVVSFR	10	1	461997	C7(Carbamidomethyl)	2537.27	4.19791e+07	240258498	5.7233
	ICGPNYVPGKKDDCVIK	1	2	461997;183233182	C2(Nethylmaleimide+water); C14(Carbamidomethyl)	2049.02	58630759	0	0
	AMANCDEKGPLMMYVSK	1	2	461997;183233182	C5(Carbamidomethyl); M13(Oxidation)	1960.87	31192755	0	0
	GLPEGVPGLDKFYDK	1	2	461997;183233182		1634.85	3.6925e+07	0	0
	KDDCVIK	2	2	461997;183233182	C4(Carbamidomethyl)	877.445	0	831312270	#DIV/0!
	AYLPVCESFGFTADLR	2	2	461997;183233182	C6(Carbamidomethyl)	1845.88	0	497589855	#DIV/0!
	KIWCFGPDNCGPNLFVDVTK	2	2	461997;183233182	C4(Carbamidomethyl); C10(Nethylmaleimide)	2435.14	0	6898548	#DIV/0!
	KIWCFGPDNCGPNLFVDVTK	2	2	461997;183233182	C4(Nethylmaleimide+water); C10(Carbamidomethyl)	2453.16	0	0	#DIV/0!
	YTDPIDECPCGNVIGLVGVDQYLLK	4	2	461997;183233182	C8(Carbamidomethyl); C10(Carbamidomethyl)	2838.38	0	1451362654	#DIV/0!
	YTDPIDECPCGNVIGLVGVDQYLLK	4	2	461997;183233182	C8(Nethylmaleimide); C10(Carbamidomethyl)	2906.39	0	3.96201e+08	#DIV/0!
	YTDPIDECPCGNVIGLVGVDQYLLK	5	2	461997;183233182	C8(Nethylmaleimide+water); C10(Carbamidomethyl)	2924.41	0	3.74679e+08	#DIV/0!
	YTDPIDECPCGNVIGLVGVDQYLLK	2	2	461997;183233182	C8(Nethylmaleimide); C10(Nethylmaleimide)	2974.43	0	7.52059e+07	#DIV/0!
	SHTSGQAFPQCVFDHWQLLNGDVTDATSK	2	2	461997;183233182	C11(Carbamidomethyl)	3246.48	0	1.51065e+07	#DIV/0!
	GIQYLNEVKDSIVNGFNNAMHDGVVCNEQIR	4	2	461997;183233182	C26(Carbamidomethyl)	3533.7	0	433347464	#DIV/0!
	GGAQMIPCAR	1	2	461997;183233182	C8(Nethylmaleimide)	1128.53	0	51904524	#DIV/0!
	VFSGTIR	4	2	461997;183233182		779.442	5527749900	14699879237	2.65929
	MIPTNDK	3	2	461997;183233182		818.407	2.37582e+08	8.75969e+08	3.68702
	TMLMMGR	8	2	461997;183233182	M2(Oxidation)	855.389	305229588	3.74495e+08	1.22693
	ICGPNYVPGK	4	2	461997;183233182	C2(Nethylmaleimide)	1172.58	0	1.05593e+08	#DIV/0!
	ICGPNYVPGKK	3	2	461997;183233182	C2(Nethylmaleimide+water)	1318.69	6.59679e+07	908804056	13.7765
	FYAFGR	11	2	461997;183233182		760.379	4.88364e+09	1.21215e+10	2.48206
	DDCVIK	3	2	461997;183233182	C3(Carbamidomethyl)	749.35	1.47868e+08	1523968848	10.3063
	IQCLSK	5	2	461997;183233182	C3(Carbamidomethyl)	748.402	1.07914e+09	5.15078e+09	4.77303
	IQCLSK	7	2	461997;183233182	C3(Nethylmaleimide+water)	834.44	1.15805e+08	5.43797e+08	4.69578
	VILELK	7	2	461997;183233182		714.476	1.35817e+09	1.61042e+09	1.18573
	LVEGMK	4	2	461997;183233182		676.372	866439648	3.76534e+09	4.34576
	KADYEK	1	2	461997;183233182		753.377	0	286929229	#DIV/0!
	DDCVIK	1	2	461997;183233182	C3(Nethylmaleimide+water)	835.391	2.59877e+07	0	0
	QALTER	3	2	461997;183233182		717.391	838780512	6076371712	7.24429
	AKFLSEK	2	2	461997;183233182		822.473	0	59351186	#DIV/0!
	DFMLNK	3	2	461997;183233182		767.378	446087504	1025075108	2.29792
	DDCVIK	1	2	461997;183233182	C3(Nethylmaleimide)	817.377	45514622	0	0
67481663	Gal/GalNAc lectin heavy subunit [Entamoeba histolytica HM-1:IMSS]	49.53	9	0	61	330	9.46036e+08	1.13068e+10	11.9518	1286	144.233	5.31299
	Sequence	# PSMs	# Protein Groups	Protein Group Accessions	Modifications	MH+ [Da]	A2: Area	B2: Area	#VALUE!
	KAFIEGK	4	5	67481663;183235851;158959;290649;159798030		792.462	6.27483e+07	8.59013e+08	13.6898
	MDFIGGR	11	8	67481663;158959;183235851;290649;20454163;449709712;472459784;472459785		795.384	4.97974e+08	1.26957e+10	25.4947
	SNIDPKPR	4	2	67481663;158959		926.505	0	0	#DIV/0!
	EYAYPIEK	12	7	67481663;158959;183235851;290649;20454163;449709712;472459784		1012.5	3.32824e+08	4031089416	12.1118
	TEAYDVCR	6	7	67481663;158959;183235851;290649;20454163;449709712;472459784	C7(Carbamidomethyl)	1013.44	208864568	9948020819	47.629
	DLEGCVVTK	4	3	67481663;158959;20454171	C5(Carbamidomethyl)	1020.5	93179728	489379204	5.25199
	IQEIVITEK	4	6	67481663;159798030;183235851;158959;22476954;290649		1072.62	3.29588e+08	1398556120	4.24334
	GDSYATDNIK	9	2	67481663;449709712		1083.49	231717056	6804034491	29.3635
	DLKYETLVK	9	3	67481663;158959;449709712		1108.63	46567566	1736833616	37.2971
	SGVELNNACLK	6	5	67481663;159798030;183235851;158959;290649	C9(Carbamidomethyl)	1204.6	3.08617e+08	2759432168	8.94128
	CSGFCDAMNR	2	7	67481663;183235851;158959;20454163;290649;449709712;472459785	C1(Carbamidomethyl); C5(Carbamidomethyl)	1217.45	0	0	#DIV/0!
	DCVNEQCIPR	10	6	67481663;159798030;183235851;158959;22476954;290649	C2(Carbamidomethyl); C7(Carbamidomethyl)	1290.56	2.82135e+08	1921207892	6.80954
	NLDKQDFCQK	10	2	67481663;158959	C8(Carbamidomethyl)	1295.61	8.18244e+07	3554380366	43.4391
	RPLAYVYLNTK	16	6	67481663;158959;183235851;290649;449709712;472459784		1337.76	111216716	3.90712e+09	35.1307
	CNLNTGMCENR	4	6	67481663;183235851;158959;20454171;20454169;290649	C1(Carbamidomethyl); C8(Carbamidomethyl)	1368.55	3.65836e+07	228457969	6.24482
	CNLNTGMCENR	4	6	67481663;183235851;158959;20454171;20454169;290649	C1(Carbamidomethyl); M7(Oxidation); C8(Carbamidomethyl)	1384.54	6.5999e+06	2.70301e+07	4.09554
	CIVSECTEDLVR	4	2	67481663;158959	C1(Carbamidomethyl); C6(Carbamidomethyl)	1480.68	110014259	339616812	3.08703
	IQEIVITEKDGIK	10	6	67481663;159798030;183235851;158959;22476954;290649		1485.85	1.04223e+08	1542423896	14.7993
	TSPYIEMSCYVAK	8	6	67481663;183235851;158959;20454171;20454169;290649	C9(Carbamidomethyl)	1548.71	182624583	542302320	2.96949
	ATVKPTPSCSVCEK	6	2	67481663;158959	C9(Carbamidomethyl); C12(Carbamidomethyl)	1563.76	3.81467e+07	293462380	7.69299
	TSPYIEMSCYVAK	2	6	67481663;183235851;158959;20454171;20454169;290649	M7(Oxidation); C9(Carbamidomethyl)	1564.71	0	0	#DIV/0!
	AMTGECDGTTYLCK	8	5	67481663;159798030;183235851;158959;290649	C6(Carbamidomethyl); C13(Carbamidomethyl)	1606.66	9.94865e+07	1157189580	11.6316
	TTYWENVDCSNTK	6	3	67481663;158959;20454169	C9(Carbamidomethyl)	1617.69	4.97117e+07	235946966	4.7463
	AMTGECDGTTYLCK	4	5	67481663;159798030;183235851;158959;290649	M2(Oxidation); C6(Carbamidomethyl); C13(Carbamidomethyl)	1622.65	23139065	245846967	10.6248
	YTAGQGQVDPLVNIAK	14	2	67481663;449709712		1673.89	686113313	11276766780	16.4357
	FVQLTDDPSLDSEHFR	10	4	67481663;183235851;158959;290649		1905.9	939061628	4933151841	5.25328
	TCTVSEEFPTITPNQGR	10	5	67481663;159798030;183235851;158959;290649	C2(Carbamidomethyl)	1936.91	117570633	892962503	7.59512
	YIINEDHNLNAQQLNNIK	10	2	67481663;158959		2154.09	556110710	9.15365e+09	16.4601
	NPCETATCDQTTGETIYTKK	6	2	67481663;158959	C3(Carbamidomethyl); C8(Carbamidomethyl)	2318.03	3.96719e+07	412945990	10.409
	ITHKWEIDTER	9	4	67481663;183235851;158959;290649		1427.73	7.27994e+07	1400484368	19.2376
	KVTLEDGKEYQYNIPK	3	2	67481663;158959		1925	120651316	5.87482e+08	4.86926
	NAITTTNENAEYVGADNEATNAATYNG	3	2	67481663;158959		2789.23	1.21293e+09	344090431	0.283684
	NGGVPFK	4	6	67481663;159798030;183235851;158959;22476954;290649		718.389	0	552432936	#DIV/0!
	MDFIGGR	2	8	67481663;158959;183235851;290649;20454163;449709712;472459784;472459785	M1(Oxidation)	811.378	0	3.48881e+07	#DIV/0!
	CIIDVHK	2	3	67481663;158959;449709712	C1(Carbamidomethyl)	884.465	0	1101039402	#DIV/0!
	IEFAQDGK	2	2	67481663;158959		907.452	0	390086228	#DIV/0!
	TCSLTETK	2	2	67481663;158959	C2(Carbamidomethyl)	939.446	0	627486120	#DIV/0!
	EYQYNIPK	2	2	67481663;158959		1054.52	0	6.14002e+07	#DIV/0!
	TYQLVSSAMK	2	4	67481663;183235851;158959;290649	M9(Oxidation)	1143.57	0	3.43637e+08	#DIV/0!
	LKDLKYETLVK	4	3	67481663;158959;449709712		1349.81	0	1001480288	#DIV/0!
	HFVWTTCETTK	4	2	67481663;158959	C7(Carbamidomethyl)	1409.65	0	3912063736	#DIV/0!
	CNQNTEVDYGCK	2	5	67481663;159798030;183235851;158959;290649	C1(Carbamidomethyl); C11(Carbamidomethyl)	1487.59	0	2.48843e+08	#DIV/0!
	EKVEEIDLCAEETK	2	2	67481663;158959	C9(Carbamidomethyl)	1692.8	0	56878670	#DIV/0!
	TTNCQEYVCDSEQR	4	2	67481663;158959	C4(Carbamidomethyl); C9(Carbamidomethyl)	1789.71	0	328332010	#DIV/0!
	VTLEDGKEYQYNIPK	2	2	67481663;158959		1796.9	0	195200676	#DIV/0!
	TYVDCLANDDNFGEIYK	4	2	67481663;158959	C5(Carbamidomethyl)	2036.89	0	1670029184	#DIV/0!
	LSCDTYSSCGGDSTGSVCK	2	6	67481663;183235851;158959;20454171;20454169;290649	C3(Carbamidomethyl); C9(Carbamidomethyl); C18(Carbamidomethyl)	2040.8	0	6.67484e+07	#DIV/0!
	KTCTVSEEFPTITPNQGR	4	5	67481663;159798030;183235851;158959;290649	C3(Carbamidomethyl)	2065.01	0	2.25974e+08	#DIV/0!
	NNVNTHLAIILGITDSTVIK	2	3	67481663;158959;449709712		2136.2	0	1.15517e+08	#DIV/0!
	NPCETATCDQTTGETIYTK	4	2	67481663;158959	C3(Carbamidomethyl); C8(Carbamidomethyl)	2189.93	0	1.14123e+08	#DIV/0!
	NPCETATCDQTTGETIYTK	2	2	67481663;158959	C8(Nethylmaleimide+water)	2218.96	0	0	#DIV/0!
	NNNCIIDPNFDCQPIECK	2	5	67481663;183235851;158959;22476954;290649	C4(Carbamidomethyl); C12(Carbamidomethyl); C17(Carbamidomethyl)	2250.96	0	227245982	#DIV/0!
	SDNDICAECSSLTCPADTTYR	2	3	67481663;158959;22476954	C9(Nethylmaleimide+water); C14(Carbamidomethyl)	2465	0	0	#DIV/0!
	YEVDWDNVPVDEQQIESVDINGK	6	2	67481663;158959		2691.25	0	781871206	#DIV/0!
	LVSLGPHYHEFTSNSEVSTTIDELFK	6	3	67481663;158959;449709712		2950.46	0	216459549	#DIV/0!
	EYAYPIEKYEVDWDNVPVDEQQIESVDINGK	2	2	67481663;158959		3684.73	0	0	#DIV/0!
	DGCLIK	5	8	67481663;159798030;183235851;158959;20454171;20454169;22476954;290649	C3(Carbamidomethyl)	705.361	4.60992e+07	354084976	7.68094
	ITYSALK	6	3	67481663;158959;449709712		795.462	333672604	1583012551	4.74421
	LHLPQSEEFMK	6	5	67481663;159798030;158959;22476954;290649		1358.68	1.04403e+08	2.30378e+08	2.20662
	DGCLIKR	1	8	67481663;159798030;183235851;158959;20454171;20454169;22476954;290649	C3(Carbamidomethyl)	861.462	0	476351672	#DIV/0!
	MTYATK	3	6	67481663;158959;183235851;290649;449709712;472459784		714.351	6.03121e+07	4326488619	71.7349
	AFIEGK	3	5	159798030;67481663;183235851;158959;290649		664.367	9.13932e+07	1.11897e+09	12.2434
	MTYATK	2	6	67481663;158959;183235851;290649;449709712;472459784	M1(Oxidation)	730.345	0	189371724	#DIV/0!
	CKDQKLER	2	5	67481663;159798030;183235851;22476954;290649	C1(Carbamidomethyl)	1076.55	0	1.04859e+08	#DIV/0!
	YETLVK	2	3	67481663;158959;449709712		752.419	0	4.20728e+09	#DIV/0!
	NDLFK	1	3	67481663;158959;449709712		636.336	0	2884788555	#DIV/0!
	GNKECYK	1	2	67481663;158959	C5(Carbamidomethyl)	898.408	0	1.72012e+08	#DIV/0!
158959	<no link>, partial [Entamoeba histolytica]	48.13	9	1	59	315	9.02702e+08	1.05991e+10	11.7416	1280	143.718	5.31299
	Sequence	# PSMs	# Protein Groups	Protein Group Accessions	Modifications	MH+ [Da]	A2: Area	B2: Area	#VALUE!
	KAFIEGK	4	5	67481663;183235851;158959;290649;159798030		792.462	6.27483e+07	8.59013e+08	13.6898
	MDFIGGR	11	8	67481663;158959;183235851;290649;20454163;449709712;472459784;472459785		795.384	4.97974e+08	1.26957e+10	25.4947
	SNIDPKPR	4	2	67481663;158959		926.505	0	0	#DIV/0!
	EYAYPIEK	12	7	67481663;158959;183235851;290649;20454163;449709712;472459784		1012.5	3.32824e+08	4031089416	12.1118
	TEAYDVCR	6	7	67481663;158959;183235851;290649;20454163;449709712;472459784	C7(Carbamidomethyl)	1013.44	208864568	9948020819	47.629
	DLEGCVVTK	4	3	67481663;158959;20454171	C5(Carbamidomethyl)	1020.5	93179728	489379204	5.25199
	IQEIVITEK	4	6	67481663;159798030;183235851;158959;22476954;290649		1072.62	3.29588e+08	1398556120	4.24334
	DLKYETLVK	9	3	67481663;158959;449709712		1108.63	46567566	1736833616	37.2971
	SGVELNNACLK	6	5	67481663;159798030;183235851;158959;290649	C9(Carbamidomethyl)	1204.6	3.08617e+08	2759432168	8.94128
	CSGFCDAMNR	2	7	67481663;183235851;158959;20454163;290649;449709712;472459785	C1(Carbamidomethyl); C5(Carbamidomethyl)	1217.45	0	0	#DIV/0!
	DCVNEQCIPR	10	6	67481663;159798030;183235851;158959;22476954;290649	C2(Carbamidomethyl); C7(Carbamidomethyl)	1290.56	2.82135e+08	1921207892	6.80954
	NLDKQDFCQK	10	2	67481663;158959	C8(Carbamidomethyl)	1295.61	8.18244e+07	3554380366	43.4391
	RPLAYVYLNTK	16	6	67481663;158959;183235851;290649;449709712;472459784		1337.76	111216716	3.90712e+09	35.1307
	CNLNTGMCENR	4	6	67481663;183235851;158959;20454171;20454169;290649	C1(Carbamidomethyl); C8(Carbamidomethyl)	1368.55	3.65836e+07	228457969	6.24482
	CNLNTGMCENR	4	6	67481663;183235851;158959;20454171;20454169;290649	C1(Carbamidomethyl); M7(Oxidation); C8(Carbamidomethyl)	1384.54	6.5999e+06	2.70301e+07	4.09554
	SLQENLSLLSQLK	10	1	158959		1472.83	52339471	2329767580	44.5126
	CIVSECTEDLVR	4	2	67481663;158959	C1(Carbamidomethyl); C6(Carbamidomethyl)	1480.68	110014259	339616812	3.08703
	IQEIVITEKDGIK	10	6	67481663;159798030;183235851;158959;22476954;290649		1485.85	1.04223e+08	1542423896	14.7993
	TSPYIEMSCYVAK	8	6	67481663;183235851;158959;20454171;20454169;290649	C9(Carbamidomethyl)	1548.71	182624583	542302320	2.96949
	ATVKPTPSCSVCEK	6	2	67481663;158959	C9(Carbamidomethyl); C12(Carbamidomethyl)	1563.76	3.81467e+07	293462380	7.69299
	TSPYIEMSCYVAK	2	6	67481663;183235851;158959;20454171;20454169;290649	M7(Oxidation); C9(Carbamidomethyl)	1564.71	0	0	#DIV/0!
	AMTGECDGTTYLCK	8	5	67481663;159798030;183235851;158959;290649	C6(Carbamidomethyl); C13(Carbamidomethyl)	1606.66	9.94865e+07	1157189580	11.6316
	TTYWENVDCSNTK	6	3	67481663;158959;20454169	C9(Carbamidomethyl)	1617.69	4.97117e+07	235946966	4.7463
	AMTGECDGTTYLCK	4	5	67481663;159798030;183235851;158959;290649	M2(Oxidation); C6(Carbamidomethyl); C13(Carbamidomethyl)	1622.65	23139065	245846967	10.6248
	FVQLTDDPSLDSEHFR	10	4	67481663;183235851;158959;290649		1905.9	939061628	4933151841	5.25328
	TCTVSEEFPTITPNQGR	10	5	67481663;159798030;183235851;158959;290649	C2(Carbamidomethyl)	1936.91	117570633	892962503	7.59512
	YIINEDHNLNAQQLNNIK	10	2	67481663;158959		2154.09	556110710	9.15365e+09	16.4601
	NPCETATCDQTTGETIYTKK	6	2	67481663;158959	C3(Carbamidomethyl); C8(Carbamidomethyl)	2318.03	3.96719e+07	412945990	10.409
	ITHKWEIDTER	9	4	67481663;183235851;158959;290649		1427.73	7.27994e+07	1400484368	19.2376
	KVTLEDGKEYQYNIPK	3	2	67481663;158959		1925	120651316	5.87482e+08	4.86926
	NAITTTNENAEYVGADNEATNAATYNG	3	2	67481663;158959		2789.23	1.21293e+09	344090431	0.283684
	NGGVPFK	4	6	67481663;159798030;183235851;158959;22476954;290649		718.389	0	552432936	#DIV/0!
	MDFIGGR	2	8	67481663;158959;183235851;290649;20454163;449709712;472459784;472459785	M1(Oxidation)	811.378	0	3.48881e+07	#DIV/0!
	CIIDVHK	2	3	67481663;158959;449709712	C1(Carbamidomethyl)	884.465	0	1101039402	#DIV/0!
	IEFAQDGK	2	2	67481663;158959		907.452	0	390086228	#DIV/0!
	TCSLTETK	2	2	67481663;158959	C2(Carbamidomethyl)	939.446	0	627486120	#DIV/0!
	EYQYNIPK	2	2	67481663;158959		1054.52	0	6.14002e+07	#DIV/0!
	TYQLVSSAMK	2	4	67481663;183235851;158959;290649	M9(Oxidation)	1143.57	0	3.43637e+08	#DIV/0!
	LKDLKYETLVK	4	3	67481663;158959;449709712		1349.81	0	1001480288	#DIV/0!
	HFVWTTCETTK	4	2	67481663;158959	C7(Carbamidomethyl)	1409.65	0	3912063736	#DIV/0!
	CNQNTEVDYGCK	2	5	67481663;159798030;183235851;158959;290649	C1(Carbamidomethyl); C11(Carbamidomethyl)	1487.59	0	2.48843e+08	#DIV/0!
	EKVEEIDLCAEETK	2	2	67481663;158959	C9(Carbamidomethyl)	1692.8	0	56878670	#DIV/0!
	TTNCQEYVCDSEQR	4	2	67481663;158959	C4(Carbamidomethyl); C9(Carbamidomethyl)	1789.71	0	328332010	#DIV/0!
	VTLEDGKEYQYNIPK	2	2	67481663;158959		1796.9	0	195200676	#DIV/0!
	TYVDCLANDDNFGEIYK	4	2	67481663;158959	C5(Carbamidomethyl)	2036.89	0	1670029184	#DIV/0!
	LSCDTYSSCGGDSTGSVCK	2	6	67481663;183235851;158959;20454171;20454169;290649	C3(Carbamidomethyl); C9(Carbamidomethyl); C18(Carbamidomethyl)	2040.8	0	6.67484e+07	#DIV/0!
	KTCTVSEEFPTITPNQGR	4	5	67481663;159798030;183235851;158959;290649	C3(Carbamidomethyl)	2065.01	0	2.25974e+08	#DIV/0!
	NNVNTHLAIILGITDSTVIK	2	3	67481663;158959;449709712		2136.2	0	1.15517e+08	#DIV/0!
	NPCETATCDQTTGETIYTK	4	2	67481663;158959	C3(Carbamidomethyl); C8(Carbamidomethyl)	2189.93	0	1.14123e+08	#DIV/0!
	NPCETATCDQTTGETIYTK	2	2	67481663;158959	C8(Nethylmaleimide+water)	2218.96	0	0	#DIV/0!
	NNNCIIDPNFDCQPIECK	2	5	67481663;183235851;158959;22476954;290649	C4(Carbamidomethyl); C12(Carbamidomethyl); C17(Carbamidomethyl)	2250.96	0	227245982	#DIV/0!
	SDNDICAECSSLTCPADTTYR	2	3	67481663;158959;22476954	C9(Nethylmaleimide+water); C14(Carbamidomethyl)	2465	0	0	#DIV/0!
	YEVDWDNVPVDEQQIESVDINGK	6	2	67481663;158959		2691.25	0	781871206	#DIV/0!
	LVSLGPHYHEFTSNSEVSTTIDELFK	6	3	67481663;158959;449709712		2950.46	0	216459549	#DIV/0!
	EYAYPIEKYEVDWDNVPVDEQQIESVDINGK	2	2	67481663;158959		3684.73	0	0	#DIV/0!
	DGCLIK	5	8	67481663;159798030;183235851;158959;20454171;20454169;22476954;290649	C3(Carbamidomethyl)	705.361	4.60992e+07	354084976	7.68094
	ITYSALK	6	3	67481663;158959;449709712		795.462	333672604	1583012551	4.74421
	LHLPQSEEFMK	6	5	67481663;159798030;158959;22476954;290649		1358.68	1.04403e+08	2.30378e+08	2.20662
	DGCLIKR	1	8	67481663;159798030;183235851;158959;20454171;20454169;22476954;290649	C3(Carbamidomethyl)	861.462	0	476351672	#DIV/0!
	MTYATK	3	6	67481663;158959;183235851;290649;449709712;472459784		714.351	6.03121e+07	4326488619	71.7349
	AFIEGK	3	5	159798030;67481663;183235851;158959;290649		664.367	9.13932e+07	1.11897e+09	12.2434
	MTYATK	2	6	67481663;158959;183235851;290649;449709712;472459784	M1(Oxidation)	730.345	0	189371724	#DIV/0!
	YETLVK	2	3	67481663;158959;449709712		752.419	0	4.20728e+09	#DIV/0!
	NDLFK	1	3	67481663;158959;449709712		636.336	0	2884788555	#DIV/0!
	GNKECYK	1	2	67481663;158959	C5(Carbamidomethyl)	898.408	0	1.72012e+08	#DIV/0!
67481881	acetyl-CoA synthetase [Entamoeba histolytica HM-1:IMSS]	65.92	5	58	58	569	3.68419e+09	4.18716e+09	1.13652	713	77.4289	6.26514
	Sequence	# PSMs	# Protein Groups	Protein Group Accessions	Modifications	MH+ [Da]	A2: Area	B2: Area	#VALUE!
	HPDIAAK	2	1	67481881		751.411	1071184893	0	0
	IGQIEEK	4	1	67481881		816.447	4.30912e+08	1013499034	2.35199
	KPELFGK	6	1	67481881		818.478	9.4374e+08	1146852192	1.21522
	ILVQFSK	12	1	67481881		834.509	2.8957e+09	4284117170	1.47948
	IGTPVVMK	5	1	67481881		844.498	2.13878e+09	3.2401e+09	1.51493
	IGTPVVMK	6	1	67481881	M7(Oxidation)	860.493	416823602	543716275	1.30443
	GNLYPVGR	8	1	67481881		875.474	2.19318e+09	3322882974	1.5151
	IHGVLLEK	15	1	67481881		908.556	952522746	1958089072	2.05569
	KPELFGKK	4	1	67481881		946.575	5.42796e+08	0	0
	SVAVIGASDR	4	1	67481881		974.528	1112256246	1515546738	1.36259
	LTTEEEIR	6	1	67481881		990.512	796752893	784839352	0.985047
	LIADVVADGR	4	1	67481881		1028.58	2962025654	0	0
	YECIIGCK	4	1	67481881	C3(Carbamidomethyl); C7(Carbamidomethyl)	1042.48	7.98014e+07	178039112	2.23103
	ILSPDIMHK	10	1	67481881		1053.58	6.29929e+08	978536425	1.55341
	LVSVHGHLAK	4	1	67481881		1060.63	6.09236e+08	0	0
	ILSPDIMHK	17	1	67481881	M7(Oxidation)	1069.57	8.53527e+08	533677070	0.625261
	TTFTEYEGK	6	1	67481881		1075.5	2026460650	2.95743e+09	1.45941
	IPNFETPER	6	1	67481881		1102.55	1213581728	1072506648	0.883753
	SVAVIGASDRK	10	1	67481881		1102.63	532967983	2290456896	4.29755
	VDLAVIAIPAK	10	1	67481881		1109.69	1124817104	951455231	0.845876
	LTTEEEIRK	14	1	67481881		1118.61	1406291283	2594241166	1.84474
	AVTAFGYIMR	10	1	67481881		1128.59	2647364068	2524360480	0.953537
	IVLDKNMIGK	8	1	67481881		1130.66	5.07202e+08	7.61335e+08	1.50105
	AVTAFGYIMR	4	1	67481881	M9(Oxidation)	1144.58	5.84882e+08	3.76621e+08	0.643927
	IVLDKNMIGK	7	1	67481881	M7(Oxidation)	1146.66	325707394	2.94511e+08	0.90422
	KLIADVVADGR	6	1	67481881		1156.67	617409243	881580475	1.42787
	YECIIGCKK	2	1	67481881	C3(Carbamidomethyl); C7(Carbamidomethyl)	1170.57	58322753	0	0
	AYRDIMTSVK	8	1	67481881		1183.61	290444325	4.81611e+08	1.65819
	AYRDIMTSVK	2	1	67481881	M6(Oxidation)	1199.61	1.45028e+08	0	0
	VKLTTEEEIR	6	1	67481881		1217.68	2.93287e+08	0	0
	GGYKGNLYPVGR	2	1	67481881		1280.68	92520959	0	0
	GMPACDVEGLKK	10	1	67481881	C5(Carbamidomethyl)	1304.63	709701709	9.28454e+08	1.30823
	GMPACDVEGLKK	8	1	67481881	M2(Oxidation); C5(Carbamidomethyl)	1320.63	423051216	409117500	0.967064
	VKLTTEEEIRK	7	1	67481881		1345.77	343606902	5.62297e+08	1.63646
	ASTEDEAVAEAMK	8	1	67481881		1351.61	1.51176e+09	2.29736e+09	1.51965
	EFAADKPIILLK	18	1	67481881		1357.81	2824970605	3003422550	1.06317
	ASTEDEAVAEAMK	12	1	67481881	M12(Oxidation)	1367.6	438481979	714374034	1.6292
	GMPACDVEGLKK	4	1	67481881	C5(Nethylmaleimide)	1372.66	1.40896e+08	1.75795e+08	1.2477
	GMPACDVEGLKK	7	1	67481881	C5(Nethylmaleimide+water)	1390.67	5.66871e+07	78024070	1.3764
	VTSILMYIESIK	4	1	67481881		1396.78	4.27021e+07	164535136	3.85309
	MCIEIQATCQK	4	1	67481881	M1(Oxidation); C2(Carbamidomethyl); C9(Carbamidomethyl)	1397.62	2.18542e+07	25056533	1.14653
	YLDVQVDYEGAK	6	1	67481881		1399.68	2.1919e+08	4.55805e+08	2.0795
	MIGPNCLGIINPR	8	1	67481881	C6(Carbamidomethyl)	1454.76	1208425440	1.69776e+09	1.40494
	ESVGYAVMNNMIK	12	1	67481881		1455.7	1407173208	2096496532	1.48986
	MIGPNCLGIINPR	6	1	67481881	M1(Oxidation); C6(Carbamidomethyl)	1470.76	6.12216e+08	545398134	0.89086
	ESVGYAVMNNMIK	6	1	67481881	M8(Oxidation)	1471.7	1.23212e+08	2.25757e+08	1.83227
	YLDVQVDYEGAKK	10	1	67481881		1527.77	4.30164e+08	684797540	1.59195
	MIGPNCLGIINPR	8	1	67481881	C6(Nethylmaleimide+water)	1540.8	65231913	3.22828e+07	0.494893
	MIGPNCLGIINPR	2	1	67481881	M1(Oxidation); C6(Nethylmaleimide+water)	1556.79	11667798	0	0
	KESVGYAVMNNMIK	4	1	67481881		1583.79	8.92263e+07	2.20929e+08	2.47606
	AREFAADKPIILLK	20	1	67481881		1584.95	1.27389e+09	1645464369	1.29168
	FVPGVCIECGEAGVK	8	1	67481881	C6(Carbamidomethyl); C9(Carbamidomethyl)	1621.77	795338704	1.31551e+09	1.65402
	FVPGVCIECGEAGVK	10	1	67481881	C6(Carbamidomethyl); C9(Nethylmaleimide)	1689.8	1.05693e+08	132835008	1.2568
	FVPGVCIECGEAGVK	2	1	67481881	C6(Carbamidomethyl); C9(Nethylmaleimide+water)	1707.8	1.42342e+08	0	0
	ILSPDIMHKTDVGGVK	2	1	67481881		1709.93	1.76708e+07	0	0
	VTSILMYIESIKDAK	15	1	67481881		1710.94	3.17745e+08	1.14452e+09	3.602
	DTNIALPPIGLQEADR	15	1	67481881		1722.91	116378248	63816730	0.548356
	VTSILMYIESIKDAK	8	1	67481881	M6(Oxidation)	1726.93	1.88266e+08	254425648	1.35142
	LCIITNAGGPGVISTDR	8	1	67481881	C2(Carbamidomethyl)	1743.91	1.60692e+09	1691347948	1.05254
	FVPGVCIECGEAGVK	10	1	67481881	C6(Nethylmaleimide); C9(Nethylmaleimide)	1757.83	9.57016e+07	129331374	1.3514
	ILEEGKIPNFETPER	18	1	67481881		1771.92	5.19484e+09	4954492127	0.953733
	FVPGVCIECGEAGVK	8	1	67481881	C6(Nethylmaleimide+water); C9(Nethylmaleimide)	1775.84	46463808	0	0
	GLIIITAGFAEAGEEGKK	6	1	67481881		1803.99	135536391	4.12209e+08	3.04131
	LCIITNAGGPGVISTDR	2	1	67481881	C2(Nethylmaleimide)	1811.94	6.63238e+07	0	0
	LCIITNAGGPGVISTDR	7	1	67481881	C2(Nethylmaleimide+water)	1829.94	128757380	50443082	0.391768
	VTSILMYIESIKDAKK	7	1	67481881		1839.03	2.19193e+08	0	0
	VTSILMYIESIKDAKK	8	1	67481881	M6(Oxidation)	1855.03	8.73916e+07	8.30091e+07	0.949853
	SSEGAAAAMSHTGSLAGNDAVYDAVFDR	8	1	67481881		2770.24	552568802	837898307	1.51637
	SSEGAAAAMSHTGSLAGNDAVYDAVFDR	8	1	67481881	M9(Oxidation)	2786.23	1246720009	1042747526	0.836393
	SLVEHGPYQKPVLASWMGQSEVEAGVK	10	1	67481881		2926.48	245055730	827569628	3.37707
	GMPACDVEGLKK	2	1	67481881	M2(Oxidation); C5(Nethylmaleimide+water)	1406.67	9.0661e+07	0	0
	GMPACDVEGLKK	1	1	67481881	M2(Oxidation); C5(Nethylmaleimide)	1388.65	3.96005e+07	0	0
	AVTAFGYIMRHPDIAAK	1	1	67481881	M9(Oxidation)	1876.98	6.24067e+07	0	0
	VTSILMYIESIK	2	1	67481881	M6(Oxidation)	1412.78	0	130266871	#DIV/0!
	MVGFKYECIIGCK	2	1	67481881	C8(Carbamidomethyl); C12(Carbamidomethyl)	1604.76	0	58364416	#DIV/0!
	IGQIEEKVDLAVIAIPAK	4	1	67481881		1907.12	0	7.20447e+08	#DIV/0!
	VDSICDLWDCAHVLATQNIPQNNR	2	1	67481881	C5(Carbamidomethyl); C10(Carbamidomethyl)	2839.34	0	4.38958e+08	#DIV/0!
	TDVGGVK	4	1	67481881		675.368	1.63387e+08	721730654	4.4173
	YSHLVIQP	4	1	67481881		956.521	1514066880	1298267664	0.85747
	DIMTSVK	2	1	67481881		793.413	750765435	0	0
	YGIPIK	6	1	67481881		690.418	1579711692	1711352829	1.08333
	LKEIPK	2	1	67481881		727.472	0	1514344724	#DIV/0!
	LIDGTK	1	1	67481881		646.377	5.10806e+08	0	0
67474196	hypothetical protein [Entamoeba histolytica HM-1:IMSS]	57.49	2	54	55	173	3.58856e+08	406736010	1.13342	861	98.8296	8.80713
	Sequence	# PSMs	# Protein Groups	Protein Group Accessions	Modifications	MH+ [Da]	A2: Area	B2: Area	#VALUE!
	SIALAGVK	4	1	67474196		758.479	270868413	0	0
	LLSETPK	2	1	67474196		787.457	196115809	0	0
	VIETSQR	4	1	67474196		832.452	152487466	249712688	1.63759
	SGFVVCSK	2	1	67474196	C6(Carbamidomethyl)	883.435	1.2833e+08	0	0
	TFTAFVAK	2	1	67474196		884.49	1.3126e+08	0	0
	EGLVVLEK	4	1	67474196		886.527	2.94445e+08	0	0
	AYAQFSGR	4	1	67474196		899.438	354275052	0	0
	EISELKGK	2	1	67474196		903.518	0	0	#DIV/0!
	DVAEELLR	4	1	67474196		944.506	336476404	338429932	1.00581
	AMTSAQSAAK	2	1	67474196		965.473	3.71062e+07	0	0
	ENQEGIYK	2	1	67474196		980.474	2.72956e+07	0	0
	YVIYIPEK	2	1	67474196		1024.57	122018474	0	0
	LENATEEIK	2	1	67474196		1046.54	116723980	0	0
	SNNSLTLSSK	6	1	67474196		1050.54	96111671	210504331	2.19021
	KDVAEELLR	2	1	67474196		1072.6	2.64091e+07	0	0
	MTVVLSHCR	2	1	67474196	C8(Carbamidomethyl)	1102.55	49444212	0	0
	GNFCVDILSK	4	1	67474196	C4(Carbamidomethyl)	1152.57	75747889	64211539	0.847701
	VVTQYPAEKR	4	1	67474196		1190.65	223551577	314064956	1.40489
	YGEIDDDEEK	4	1	67474196		1212.49	6.6793e+07	26227813	0.392673
	FFNDNSDWGR	4	1	67474196		1257.53	136203985	133785632	0.982245
	VVLYGVNQMLR	2	1	67474196		1291.72	2.34043e+08	0	0
	LENATEEIKQK	4	1	67474196		1302.69	3.45981e+07	0	0
	KFDLCDLVLSK	6	1	67474196	C5(Carbamidomethyl)	1337.71	102043420	2.02981e+07	0.198917
	KRPENIFFNEK	3	1	67474196		1421.76	2.37735e+07	109685366	4.61377
	YVIYIPEKDCR	2	1	67474196	C10(Carbamidomethyl)	1455.73	85772347	0	0
	IPRDDENEELKK	2	1	67474196		1485.76	4.98613e+07	0	0
	NDKEFNDLVQFR	4	1	67474196		1524.74	6.0038e+07	2.7141e+07	0.452064
	GKEFSQYFDAEQK	7	1	67474196		1576.74	1.81837e+07	136146757	7.4873
	EEAFAYETNEILR	2	1	67474196		1584.75	6.55792e+07	0	0
	TRDEFYQSFDYK	9	1	67474196		1598.72	3.18649e+08	1.98017e+08	0.621427
	TIEEVFYDVYASGK	2	1	67474196		1620.79	4.31094e+07	0	0
	IISGAEIIYIGNHIK	4	1	67474196		1640.93	1.94382e+08	293630738	1.51059
	VEAPSHYIIEDTNR	6	1	67474196		1643.81	2.0709e+08	0	0
	KNDKEFNDLVQFR	4	1	67474196		1652.84	113285192	0	0
	KEEAFAYETNEILR	2	1	67474196		1712.85	6.86645e+07	0	0
	EATMFVATINDKEVAK	2	1	67474196		1766.9	1.82837e+08	0	0
	EATMFVATINDKEVAK	2	1	67474196	M4(Oxidation)	1782.9	55312552	0	0
	YNTEKDVFDFDDDAK	2	1	67474196		1821.78	42148392	0	0
	KENIVCTLIESGYASLK	4	1	67474196	C6(Carbamidomethyl)	1925.02	4.10401e+07	0	0
	LKPLKEEYENIEVTVK	2	1	67474196		1932.08	4.36112e+07	0	0
	DIPENIAEMKENQEGIYK	2	1	67474196		2121.02	184483867	0	0
	DIPENIAEMKENQEGIYK	4	1	67474196	M9(Oxidation)	2137.02	216887542	0	0
	ESIKDVFLNNSFNCIVER	4	1	67474196	C14(Carbamidomethyl)	2184.08	47419756	110699130	2.33445
	KGNEEYNIHLASVRPVFK	3	1	67474196		2101.12	2.64508e+07	97983512	3.70436
	GNEEYNIHLASVRPVFK	1	1	67474196		1973.03	101127660	0	0
	EDKTIEEVFYDVYASGK	3	1	67474196		1992.95	0	7.9133e+07	#DIV/0!
	YGEIDDDEEKDKH	2	1	67474196		1592.67	0	134045564	#DIV/0!
	RVEAPSHYIIEDTNR	1	1	67474196		1799.91	0	94092844	#DIV/0!
	TIQGHIK	2	1	67474196		796.469	5.67201e+07	0	0
	NVAVTLIK	8	1	67474196		857.546	283180986	2.70808e+08	0.956306
	LKELEDR	2	1	67474196		902.496	6.59523e+07	0	0
	GIFSEDMIK	2	1	67474196		1039.51	228750853	0	0
	TIQGHIKR	2	1	67474196		952.571	2.08541e+07	0	0
	EVKFEVVSEHQGIPK	1	1	67474196		1725.92	6.02761e+07	0	0
	AVVPFVR	1	1	67474196		787.484	3.85818e+08	0	0
	KLIVGK	1	2	67474196;67483584		657.466	0	377604318	#DIV/0!
	AVPTANVVK	1	1	67474196		898.536	0	504173780	#DIV/0!
449709119	Hypothetical protein EHI5A_093410 [Entamoeba histolytica KU27]	33.86	6	34	55	218	3.50958e+08	1.86333e+09	5.30927	1707	186.559	5.57959
	Sequence	# PSMs	# Protein Groups	Protein Group Accessions	Modifications	MH+ [Da]	A2: Area	B2: Area	#VALUE!
	LGGSLYSK	2	1	449709119		824.455	1.69068e+08	0	0
	NTDINVPK	6	1	449709119		900.48	1.88502e+08	5.4786e+08	2.9064
	IYVALVPK	2	2	449709119;183234375		902.574	1.7365e+08	0	0
	VVTSTGTNK	4	2	449709119;183234375		906.489	2.27404e+07	254102362	11.174
	TVTLSNSGK	4	2	183234375;449709119		906.489	6.39549e+07	541327106	8.46421
	LILEGSSIK	8	1	449709119		959.577	270910764	1031505198	3.80755
	VTLDNIQLK	2	1	449709119		1043.61	442476400	0	0
	FYLACYGR	4	1	449709119	C5(Carbamidomethyl)	1049.49	5.45675e+07	189854255	3.47925
	YELTQVCR	4	2	449709119;183234375	C7(Carbamidomethyl)	1068.51	1.40944e+07	130210960	9.23848
	TSYQNFISR	6	2	449709119;183234375		1115.55	3.00939e+08	1505744280	5.00349
	LVVGTLYLNK	4	2	449709119;183234375		1119.68	124989912	1092070814	8.73727
	EADLFISSNK	4	1	449709119		1123.56	59917373	1.30963e+08	2.18573
	SGMSDLGCSSK	2	1	449709119	C8(Carbamidomethyl)	1128.47	1.17315e+07	0	0
	TGSTFEATNIK	6	1	449709119		1168.59	2.22093e+08	1433442384	6.45425
	MTGINYEFVK	6	1	449709119		1201.59	273615493	7.52929e+08	2.75178
	ELEGPIYLLR	11	2	449709119;183234375		1202.68	3.09459e+08	1560251032	5.04187
	CPGNTQCTFK	4	1	449709119	C1(Carbamidomethyl); C7(Carbamidomethyl)	1212.52	1.15373e+07	40113796	3.47687
	MTGINYEFVK	4	1	449709119	M1(Oxidation)	1217.59	6.41864e+07	2.04203e+08	3.18141
	EGTFINSGNNIK	4	2	183234375;449709119		1293.64	39006567	1.77153e+08	4.54161
	IMTVSSTPKPEVK	10	1	449709119		1416.78	2.63262e+08	774081027	2.94035
	IMTVSSTPKPEVK	2	1	449709119	M2(Oxidation)	1432.77	51096317	0	0
	VDIVDIFTSLPTR	4	1	449709119		1475.81	3.70091e+07	1.95065e+08	5.27073
	QDNTITYSGDVPNK	4	1	449709119		1551.73	91197606	3.28509e+08	3.60217
	SETKETESLSPELK	2	1	449709119		1577.8	47336883	0	0
	SAIETITGNMNIITSK	4	1	449709119		1692.89	0	1.29333e+09	#DIV/0!
	IQGENIEIDTGNVEFR	4	2	183234375;449709119		1833.9	1.44879e+07	122251916	8.43821
	DPCGTNEAGIFSQITTK	2	2	183234375;449709119	C3(Carbamidomethyl)	1838.87	2.30013e+07	0	0
	LSEIHGITDSSSTSVPELELK	8	1	449709119		2242.15	242061496	1260746192	5.20837
	LVEPTQVIISAVPITETYSNVVK	20	2	449709119;183234375		2500.39	143989353	2.39597e+09	16.6399
	SAIITANK	3	1	449709119		817.479	126446002	311480950	2.46335
	TLTITNTK	2	1	449709119		891.514	0	723729896	#DIV/0!
	EFNANNLK	2	1	449709119		949.475	0	867366034	#DIV/0!
	DGVNPLTLK	4	2	449709119;183234375		956.541	0	1633771109	#DIV/0!
	IPTLSMDGK	2	1	449709119		961.503	0	2.59375e+08	#DIV/0!
	SSDIICSMK	4	1	449709119	C6(Carbamidomethyl)	1040.48	0	103271768	#DIV/0!
	ALIYNIDTK	2	1	449709119		1050.59	0	736431188	#DIV/0!
	SGMSDLGCSSK	2	1	449709119	M3(Oxidation); C8(Carbamidomethyl)	1144.46	0	28900735	#DIV/0!
	TVTFSPSSSSVK	4	2	449709119;183234375		1226.63	0	8.61644e+08	#DIV/0!
	TMNFNIKIEK	2	2	449709119;183234375		1237.66	0	71639459	#DIV/0!
	GGIIQLNHENAK	2	1	449709119		1293.69	0	108389438	#DIV/0!
	DIKIPTLSMDGK	2	1	449709119		1317.71	0	0	#DIV/0!
	MVITEIDADLYR	4	2	449709119;183234375		1438.73	0	458309386	#DIV/0!
	GHTTENYYTGLDVK	5	1	449709119		1597.75	0	7.91631e+08	#DIV/0!
	YCELSVSQLTSTVTNEK	2	2	449709119;183234375	C2(Carbamidomethyl)	1958.94	0	1.82854e+08	#DIV/0!
	YCELSVSQLTSTVTNEKR	2	2	449709119;183234375	C2(Carbamidomethyl)	2115.04	0	288335056	#DIV/0!
	GEQDLIGSCQITYEENKER	2	1	449709119	C9(Carbamidomethyl)	2269.04	0	47972405	#DIV/0!
	DIDVGKYCELSVSQLTSTVTNEKR	2	2	449709119;183234375	C8(Carbamidomethyl)	2742.36	0	131895864	#DIV/0!
	IVETSDINYVNIGEYSDGVYIDKYK	2	1	449709119		2897.41	0	113520712	#DIV/0!
	TYTSVLEGDKIQGENIEIDTGNVEFR	2	1	449709119		2927.43	0	201195460	#DIV/0!
	TINFLVNSNDFMMVMGPSTQINSNSR	2	2	449709119;183234375	M12(Oxidation)	2933.38	0	3.08805e+07	#DIV/0!
	ETESLSPELK	1	1	449709119		1132.57	0	337140706	#DIV/0!
	VVSSYIK	4	1	449709119		795.462	172605285	957706841	5.54854
	LWIVCSK	2	1	449709119	C5(Carbamidomethyl)	905.492	0	0	#DIV/0!
	ENIALHK	2	1	449709119		824.464	0	290905717	#DIV/0!
	TMNFNIK	4	2	449709119;183234375		867.441	0	451938296	#DIV/0!
	IRGVNQFK	2	1	449709119		961.559	23697555	190254992	8.02847
	RLILEGSSIK	1	1	449709119		1115.68	0	439663788	#DIV/0!
	IQMNK	1	2	449709119;183234375		633.339	0	2.86806e+08	#DIV/0!
183233755	NAD(FAD)-dependent dehydrogenase [Entamoeba histolytica HM-1:IMSS]	48.59	4	1	52	390	1.3985e+09	2.19496e+09	1.56951	1066	116.118	6.94678
	Sequence	# PSMs	# Protein Groups	Protein Group Accessions	Modifications	MH+ [Da]	A2: Area	B2: Area	#VALUE!
	GPIVDGFR	4	2	183233755;472460628		860.466	254482868	4.20216e+08	1.65125
	SNEITSIK	4	2	183233755;472460628		891.479	3.60282e+08	1.0552e+09	2.92881
	ITSVIMTK	4	2	183233755;472460628		892.52	566144978	1587236564	2.80359
	NIFIEAVK	2	2	183233755;472460628		933.545	162013548	0	0
	NIFIEAVKK	14	2	183233755;472460628		1061.64	2.44815e+08	5.24922e+08	2.14415
	AHEEVTEQK	4	2	183233755;472460628		1070.51	2.9613e+07	1.36023e+08	4.59336
	TRGPIVDGFR	4	2	183233755;472460628		1117.61	5.56265e+08	0	0
	KGEEYLLDR	4	2	183233755;472460628		1122.58	458732110	1169976832	2.55046
	VLGVYEILPK	14	2	183233755;472460628		1130.68	1415573307	2.08365e+09	1.47194
	TDEEIPNLNK	6	2	183233755;472460628		1172.58	4.32821e+08	1112430588	2.57019
	QDFGSAHVIAK	2	2	183233755;472460628		1172.61	8.31559e+07	0	0
	SHPEIVLEEK	10	2	183233755;472460628		1180.62	3.21842e+08	415496559	1.291
	RLNIPMTAVAK	6	2	183233755;472460628		1213.71	9.9842e+07	3.0234e+08	3.02819
	RLNIPMTAVAK	3	2	183233755;472460628	M6(Oxidation)	1229.71	0	0	#DIV/0!
	GNTLIHELQPK	29	2	183233755;472460628		1249.69	2.21617e+08	2.63526e+08	1.18911
	IFEVMEIIHK	8	2	183233755;472460628		1258.69	1.87889e+08	4.09332e+08	2.17859
	HVIFPCPTGVTK	9	2	183233755;472460628	C6(Carbamidomethyl)	1355.72	68585289	160891716	2.34586
	NVPVELWDYEK	8	2	183233755;472460628		1391.68	392734804	957354460	2.43766
	AVVYGTAPVEIHAK	12	2	183233755;472460628		1454.8	977991926	1472679800	1.50582
	SKIFEVMEIIHK	4	2	183233755;472460628		1473.82	7.07707e+07	2.70983e+08	3.82903
	FRQDFGSAHVIAK	10	2	183233755;472460628		1475.78	4.47477e+08	8.20566e+08	1.83376
	IDNGYEVVCENGK	2	2	183233755;472460628	C9(Carbamidomethyl)	1496.67	7.51408e+06	0	0
	VTEGDVNAAIDEGAR	4	2	183233755;472460628		1516.73	613512169	0	0
	YGEELTGPEYAYR	8	2	183233755;472460628		1547.7	1333875888	1878012739	1.40794
	IHKEEPNLSENIK	4	2	183233755;472460628		1550.82	158858079	0	0
	VFSTTLPVEGGNLIR	10	2	183233755;472460628		1602.89	1.44606e+09	2623219262	1.81405
	IDNGYEVVCENGKK	2	2	183233755;472460628	C9(Carbamidomethyl)	1624.76	2.91375e+07	0	0
	DFNIPIHLSEVVTR	10	2	183233755;472460628		1639.88	2.3077e+08	739456442	3.2043
	VIPAPELLYCVPER	8	2	183233755;472460628	C10(Carbamidomethyl)	1655.89	482941617	910510737	1.88534
[truncated: 22,093 more rows]
